# Supplementary material for: A targeted LC MS/MS assay of a health surveillance panel and its application to chronic kidney disease
Source: bioRxiv. 2025 Mar 16:2025.03.14.643399. Preprint. [Version 1] doi: 10.1101/2025.03.14.643399 (PMC11952516; doi:10.1101/2025.03.14.643399)
Supplement: Supplement 5 [file media-5.xlsx]

## Sheet: Table S3. GO info
From	Entry	Entry Name	Protein names	Gene Names	Length	Function [CC]	Gene Ontology (biological process)	Gene Ontology (GO)	Gene Ontology (molecular function)	Gene Ontology IDs	Gene Ontology (cellular component)
P02763	P02763	A1AG1_HUMAN	Alpha-1-acid glycoprotein 1, AGP 1 (Orosomucoid-1, OMD 1)	ORM1 AGP1	201	FUNCTION: Functions as transport protein in the blood stream. Binds various ligands in the interior of its beta-barrel domain. Also binds synthetic drugs and influences their distribution and availability in the body. Appears to function in modulating the activity of the immune system during the acute-phase reaction. {ECO:0000269|PubMed:17008009, ECO:0000269|PubMed:17321687}.	acute-phase response [GO:0006953]; inflammatory response [GO:0006954]; negative regulation of interleukin-6 production [GO:0032715]; negative regulation of tumor necrosis factor production [GO:0032720]; positive regulation of interleukin-1 beta production [GO:0032731]; positive regulation of interleukin-1 production [GO:0032732]; positive regulation of tumor necrosis factor production [GO:0032760…	blood microparticle [GO:0072562]; collagen-containing extracellular matrix [GO:0062023]; extracellular exosome [GO:0070062]; extracellular region [GO:0005576]; extracellular space [GO:0005615]; platelet alpha granule lumen [GO:0031093]; specific granule lumen [GO:0035580]; tertiary granule lumen [GO:1904724]; acute-phase response [GO:0006953]; inflammatory response [GO:0006954]; negative regulati…		GO:0002682; GO:0005576; GO:0005615; GO:0006953; GO:0006954; GO:0031093; GO:0032715; GO:0032720; GO:0032731; GO:0032732; GO:0032760; GO:0035580; GO:0062023; GO:0070062; GO:0072562; GO:1904724	blood microparticle [GO:0072562]; collagen-containing extracellular matrix [GO:0062023]; extracellular exosome [GO:0070062]; extracellular region [GO:0005576]; extracellular space [GO:0005615]; platelet alpha granule lumen [GO:0031093]; specific granule lumen [GO:0035580]; tertiary granule lumen [GO:1904724]
P01009	P01009	A1AT_HUMAN	Alpha-1-antitrypsin (Alpha-1 protease inhibitor) (Alpha-1-antiproteinase) (Serpin A1) [Cleaved into: Short peptide from AAT, SPAAT ]	SERPINA1 AAT PI PRO0684 PRO2209	418	FUNCTION: Inhibitor of serine proteases. Its primary target is elastase, but it also has a moderate affinity for plasmin and thrombin. Irreversibly inhibits trypsin, chymotrypsin and plasminogen activator. The aberrant form inhibits insulin-induced NO synthesis in platelets, decreases coagulation time and has proteolytic activity against insulin and plasmin.; FUNCTION: [Short peptide from AAT]: R…	acute-phase response [GO:0006953]; blood coagulation [GO:0007596]; negative regulation of endopeptidase activity [GO:0010951]	collagen-containing extracellular matrix [GO:0062023]; COPII-coated ER to Golgi transport vesicle [GO:0030134]; endoplasmic reticulum [GO:0005783]; endoplasmic reticulum lumen [GO:0005788]; endoplasmic reticulum-Golgi intermediate compartment membrane [GO:0033116]; extracellular exosome [GO:0070062]; extracellular region [GO:0005576]; extracellular space [GO:0005615]; ficolin-1-rich granule lumen…	identical protein binding [GO:0042802]; protease binding [GO:0002020]; serine-type endopeptidase inhibitor activity [GO:0004867]	GO:0002020; GO:0004867; GO:0005576; GO:0005615; GO:0005783; GO:0005788; GO:0005794; GO:0006953; GO:0007596; GO:0010951; GO:0030134; GO:0031093; GO:0033116; GO:0042802; GO:0043231; GO:0062023; GO:0070062; GO:1904813	collagen-containing extracellular matrix [GO:0062023]; COPII-coated ER to Golgi transport vesicle [GO:0030134]; endoplasmic reticulum [GO:0005783]; endoplasmic reticulum lumen [GO:0005788]; endoplasmic reticulum-Golgi intermediate compartment membrane [GO:0033116]; extracellular exosome [GO:0070062]; extracellular region [GO:0005576]; extracellular space [GO:0005615]; ficolin-1-rich granule lumen…
P04217	P04217	A1BG_HUMAN	Alpha-1B-glycoprotein (Alpha-1-B glycoprotein)	A1BG	495			blood microparticle [GO:0072562]; collagen-containing extracellular matrix [GO:0062023]; extracellular exosome [GO:0070062]; extracellular region [GO:0005576]; extracellular space [GO:0005615]; ficolin-1-rich granule lumen [GO:1904813]; platelet alpha granule lumen [GO:0031093]; secretory granule lumen [GO:0034774]		GO:0005576; GO:0005615; GO:0031093; GO:0034774; GO:0062023; GO:0070062; GO:0072562; GO:1904813	blood microparticle [GO:0072562]; collagen-containing extracellular matrix [GO:0062023]; extracellular exosome [GO:0070062]; extracellular region [GO:0005576]; extracellular space [GO:0005615]; ficolin-1-rich granule lumen [GO:1904813]; platelet alpha granule lumen [GO:0031093]; secretory granule lumen [GO:0034774]
P08697	P08697	A2AP_HUMAN	Alpha-2-antiplasmin, Alpha-2-AP (Alpha-2-plasmin inhibitor, Alpha-2-PI) (Serpin F2)	SERPINF2 AAP PLI	491	FUNCTION: Serine protease inhibitor. The major targets of this inhibitor are plasmin and trypsin, but it also inactivates matriptase-3/TMPRSS7 and chymotrypsin. {ECO:0000269|PubMed:15853774}.	acute-phase response [GO:0006953]; blood vessel morphogenesis [GO:0048514]; collagen fibril organization [GO:0030199]; fibrinolysis [GO:0042730]; maintenance of blood vessel diameter homeostasis by renin-angiotensin [GO:0002034]; negative regulation of endopeptidase activity [GO:0010951]; negative regulation of fibrinolysis [GO:0051918]; negative regulation of plasminogen activation [GO:0010757];…	blood microparticle [GO:0072562]; cell surface [GO:0009986]; collagen-containing extracellular matrix [GO:0062023]; extracellular exosome [GO:0070062]; extracellular region [GO:0005576]; extracellular space [GO:0005615]; fibrinogen complex [GO:0005577]; platelet alpha granule lumen [GO:0031093]; endopeptidase inhibitor activity [GO:0004866]; protease binding [GO:0002020]; protein homodimerization…	endopeptidase inhibitor activity [GO:0004866]; protease binding [GO:0002020]; protein homodimerization activity [GO:0042803]; serine-type endopeptidase inhibitor activity [GO:0004867]	GO:0002020; GO:0002034; GO:0004866; GO:0004867; GO:0005576; GO:0005577; GO:0005615; GO:0006953; GO:0009986; GO:0010757; GO:0010951; GO:0030199; GO:0031093; GO:0032967; GO:0042730; GO:0042803; GO:0045597; GO:0045944; GO:0046330; GO:0048514; GO:0048661; GO:0051496; GO:0051918; GO:0062023; GO:0070062; GO:0070374; GO:0071636; GO:0072562; GO:2000049	blood microparticle [GO:0072562]; cell surface [GO:0009986]; collagen-containing extracellular matrix [GO:0062023]; extracellular exosome [GO:0070062]; extracellular region [GO:0005576]; extracellular space [GO:0005615]; fibrinogen complex [GO:0005577]; platelet alpha granule lumen [GO:0031093]
P02750	P02750	A2GL_HUMAN	Leucine-rich alpha-2-glycoprotein, LRG	LRG1 LRG	347		brown fat cell differentiation [GO:0050873]; keratinocyte migration [GO:0051546]; leukocyte adhesion to vascular endothelial cell [GO:0061756]; positive regulation of angiogenesis [GO:0045766]; positive regulation of endothelial cell proliferation [GO:0001938]; positive regulation of epithelial cell proliferation involved in wound healing [GO:0060054]; positive regulation of epithelial to mesench…	extracellular exosome [GO:0070062]; extracellular region [GO:0005576]; extracellular space [GO:0005615]; ficolin-1-rich granule lumen [GO:1904813]; intracellular membrane-bounded organelle [GO:0043231]; membrane [GO:0016020]; specific granule lumen [GO:0035580]; tertiary granule lumen [GO:1904724]; type I transforming growth factor beta receptor binding [GO:0034713]; type II transforming growth f…	type I transforming growth factor beta receptor binding [GO:0034713]; type II transforming growth factor beta receptor binding [GO:0005114]	GO:0001938; GO:0005114; GO:0005576; GO:0005615; GO:0009617; GO:0010718; GO:0010838; GO:0016020; GO:0030511; GO:0034713; GO:0035313; GO:0035580; GO:0043231; GO:0045766; GO:0050873; GO:0051546; GO:0060054; GO:0061756; GO:0070062; GO:1904724; GO:1904813	extracellular exosome [GO:0070062]; extracellular region [GO:0005576]; extracellular space [GO:0005615]; ficolin-1-rich granule lumen [GO:1904813]; intracellular membrane-bounded organelle [GO:0043231]; membrane [GO:0016020]; specific granule lumen [GO:0035580]; tertiary granule lumen [GO:1904724]
P01023	P01023	A2MG_HUMAN	Alpha-2-macroglobulin, Alpha-2-M (C3 and PZP-like alpha-2-macroglobulin domain-containing protein 5)	A2M CPAMD5 FWP007	1474	FUNCTION: Is able to inhibit all four classes of proteinases by a unique 'trapping' mechanism. This protein has a peptide stretch, called the 'bait region' which contains specific cleavage sites for different proteinases. When a proteinase cleaves the bait region, a conformational change is induced in the protein which traps the proteinase. The entrapped enzyme remains active against low molecula…	acute inflammatory response to antigenic stimulus [GO:0002438]; acute-phase response [GO:0006953]; embryonic liver development [GO:1990402]; luteinization [GO:0001553]; negative regulation of complement activation, lectin pathway [GO:0001869]; response to carbon dioxide [GO:0010037]; response to glucocorticoid [GO:0051384]; response to nutrient [GO:0007584]; response to prostaglandin E [GO:003469…	blood microparticle [GO:0072562]; collagen-containing extracellular matrix [GO:0062023]; extracellular exosome [GO:0070062]; extracellular region [GO:0005576]; extracellular space [GO:0005615]; platelet alpha granule lumen [GO:0031093]; brain-derived neurotrophic factor binding [GO:0048403]; calcium-dependent protein binding [GO:0048306]; endopeptidase inhibitor activity [GO:0004866]; enzyme bind…	brain-derived neurotrophic factor binding [GO:0048403]; calcium-dependent protein binding [GO:0048306]; endopeptidase inhibitor activity [GO:0004866]; enzyme binding [GO:0019899]; growth factor binding [GO:0019838]; identical protein binding [GO:0042802]; interleukin-1 binding [GO:0019966]; interleukin-8 binding [GO:0019959]; nerve growth factor binding [GO:0048406]; protease binding [GO:0002020]…	GO:0001553; GO:0001869; GO:0002020; GO:0002438; GO:0004866; GO:0004867; GO:0005102; GO:0005576; GO:0005615; GO:0006953; GO:0007584; GO:0010037; GO:0019838; GO:0019899; GO:0019959; GO:0019966; GO:0031093; GO:0034695; GO:0042802; GO:0043120; GO:0048306; GO:0048403; GO:0048406; GO:0048863; GO:0051384; GO:0062023; GO:0070062; GO:0072562; GO:1990402	blood microparticle [GO:0072562]; collagen-containing extracellular matrix [GO:0062023]; extracellular exosome [GO:0070062]; extracellular region [GO:0005576]; extracellular space [GO:0005615]; platelet alpha granule lumen [GO:0031093]
P01011	P01011	AACT_HUMAN	Alpha-1-antichymotrypsin, ACT (Cell growth-inhibiting gene 24/25 protein) (Serpin A3) [Cleaved into: Alpha-1-antichymotrypsin His-Pro-less ]	SERPINA3 AACT GIG24 GIG25	423	FUNCTION: Although its physiological function is unclear, it can inhibit neutrophil cathepsin G and mast cell chymase, both of which can convert angiotensin-1 to the active angiotensin-2. {ECO:0000269|PubMed:2404007}.	acute-phase response [GO:0006953]; inflammatory response [GO:0006954]; maintenance of gastrointestinal epithelium [GO:0030277]; negative regulation of endopeptidase activity [GO:0010951]; regulation of lipid metabolic process [GO:0019216]	azurophil granule lumen [GO:0035578]; blood microparticle [GO:0072562]; collagen-containing extracellular matrix [GO:0062023]; extracellular exosome [GO:0070062]; extracellular region [GO:0005576]; extracellular space [GO:0005615]; nucleus [GO:0005634]; platelet alpha granule lumen [GO:0031093]; secretory granule lumen [GO:0034774]; DNA binding [GO:0003677]; serine-type endopeptidase inhibitor ac…	DNA binding [GO:0003677]; serine-type endopeptidase inhibitor activity [GO:0004867]	GO:0003677; GO:0004867; GO:0005576; GO:0005615; GO:0005634; GO:0006953; GO:0006954; GO:0010951; GO:0019216; GO:0030277; GO:0031093; GO:0034774; GO:0035578; GO:0062023; GO:0070062; GO:0072562	azurophil granule lumen [GO:0035578]; blood microparticle [GO:0072562]; collagen-containing extracellular matrix [GO:0062023]; extracellular exosome [GO:0070062]; extracellular region [GO:0005576]; extracellular space [GO:0005615]; nucleus [GO:0005634]; platelet alpha granule lumen [GO:0031093]; secretory granule lumen [GO:0034774]
P43652	P43652	AFAM_HUMAN	Afamin (Alpha-albumin, Alpha-Alb)	AFM ALB2 ALBA	599	FUNCTION: Functions as carrier for hydrophobic molecules in body fluids (Probable). Essential for the solubility and activity of lipidated Wnt family members, including WNT1, WNT2B, WNT3, WNT3A, WNT5A, WNT7A, WNT7B, WNT8, WNT9A, WNT9B, WNT10A and WNT10B (PubMed:26902720). Binds vitamin E (PubMed:15952736, PubMed:12463752). May transport vitamin E in body fluids under conditions where the lipoprot…	protein stabilization [GO:0050821]; protein transport within extracellular region [GO:0071693]; vitamin transport [GO:0051180]	blood microparticle [GO:0072562]; cytoplasm [GO:0005737]; extracellular exosome [GO:0070062]; extracellular region [GO:0005576]; extracellular space [GO:0005615]; fatty acid binding [GO:0005504]; vitamin E binding [GO:0008431]; zinc ion binding [GO:0008270]; protein stabilization [GO:0050821]; protein transport within extracellular region [GO:0071693]; vitamin transport [GO:0051180]	fatty acid binding [GO:0005504]; vitamin E binding [GO:0008431]; zinc ion binding [GO:0008270]	GO:0005504; GO:0005576; GO:0005615; GO:0005737; GO:0008270; GO:0008431; GO:0050821; GO:0051180; GO:0070062; GO:0071693; GO:0072562	blood microparticle [GO:0072562]; cytoplasm [GO:0005737]; extracellular exosome [GO:0070062]; extracellular region [GO:0005576]; extracellular space [GO:0005615]
P02768	P02768	ALBU_HUMAN	Albumin	ALB GIG20 GIG42 PRO0903 PRO1708 PRO2044 PRO2619 PRO2675 UNQ696/PRO1341	609	FUNCTION: Binds water, Ca(2+), Na(+), K(+), fatty acids, hormones, bilirubin and drugs (Probable). Its main function is the regulation of the colloidal osmotic pressure of blood (Probable). Major zinc transporter in plasma, typically binds about 80% of all plasma zinc (PubMed:19021548). Major calcium and magnesium transporter in plasma, binds approximately 45% of circulating calcium and magnesium…	cellular response to starvation [GO:0009267]; maintenance of mitochondrion location [GO:0051659]; negative regulation of apoptotic process [GO:0043066]; negative regulation of programmed cell death [GO:0043069]; retina homeostasis [GO:0001895]	blood microparticle [GO:0072562]; cytoplasm [GO:0005737]; endoplasmic reticulum [GO:0005783]; endoplasmic reticulum lumen [GO:0005788]; extracellular exosome [GO:0070062]; extracellular region [GO:0005576]; extracellular space [GO:0005615]; Golgi apparatus [GO:0005794]; nucleus [GO:0005634]; platelet alpha granule lumen [GO:0031093]; protein-containing complex [GO:0032991]; antioxidant activity […	antioxidant activity [GO:0016209]; chaperone binding [GO:0051087]; copper ion binding [GO:0005507]; DNA binding [GO:0003677]; enterobactin binding [GO:1903981]; exogenous protein binding [GO:0140272]; fatty acid binding [GO:0005504]; identical protein binding [GO:0042802]; pyridoxal phosphate binding [GO:0030170]; toxic substance binding [GO:0015643]; zinc ion binding [GO:0008270]	GO:0001895; GO:0003677; GO:0005504; GO:0005507; GO:0005576; GO:0005615; GO:0005634; GO:0005737; GO:0005783; GO:0005788; GO:0005794; GO:0008270; GO:0009267; GO:0015643; GO:0016209; GO:0030170; GO:0031093; GO:0032991; GO:0042802; GO:0043066; GO:0043069; GO:0051087; GO:0051659; GO:0070062; GO:0072562; GO:0140272; GO:1903981	blood microparticle [GO:0072562]; cytoplasm [GO:0005737]; endoplasmic reticulum [GO:0005783]; endoplasmic reticulum lumen [GO:0005788]; extracellular exosome [GO:0070062]; extracellular region [GO:0005576]; extracellular space [GO:0005615]; Golgi apparatus [GO:0005794]; nucleus [GO:0005634]; platelet alpha granule lumen [GO:0031093]; protein-containing complex [GO:0032991]
P02760	P02760	AMBP_HUMAN	Protein AMBP (Protein HC) [Cleaved into: Alpha-1-microglobulin, EC 1.6.2.- (Alpha-1 microglycoprotein) (Complex-forming glycoprotein heterogeneous in charge); Inter-alpha-trypsin inhibitor light chain, ITI-LC (Bikunin) (EDC1) (HI-30) (Uronic-acid-rich protein); Trypstatin ]	AMBP HCP ITIL	352	FUNCTION: [Alpha-1-microglobulin]: Antioxidant and tissue repair protein with reductase, heme-binding and radical-scavenging activities. Removes and protects against harmful oxidants and repairs macromolecules in intravascular and extravascular spaces and in intracellular compartments (PubMed:11877257, PubMed:15683711, PubMed:22096585, PubMed:23157686, PubMed:23642167, PubMed:25698971, PubMed:328…	cell adhesion [GO:0007155]; cellular oxidant detoxification [GO:0098869]; cellular response to reactive oxygen species [GO:0034614]; cytochrome c metabolic process [GO:1903606]; female pregnancy [GO:0007565]; heme catabolic process [GO:0042167]; hemoglobin metabolic process [GO:0020027]; negative regulation of immune response [GO:0050777]; negative regulation of JNK cascade [GO:0046329]; protein …	blood microparticle [GO:0072562]; cell surface [GO:0009986]; collagen-containing extracellular matrix [GO:0062023]; extracellular exosome [GO:0070062]; extracellular region [GO:0005576]; extracellular space [GO:0005615]; extrinsic component of mitochondrial inner membrane [GO:0031314]; intracellular membrane-bounded organelle [GO:0043231]; plasma membrane [GO:0005886]; antioxidant activity [GO:00…	antioxidant activity [GO:0016209]; calcium channel inhibitor activity [GO:0019855]; calcium oxalate binding [GO:0046904]; chondroitin sulfate binding [GO:0035374]; collagen fibril binding [GO:0098633]; heme binding [GO:0020037]; IgA binding [GO:0019862]; oxidoreductase activity, acting on NAD(P)H, heme protein as acceptor [GO:0016653]; protein homodimerization activity [GO:0042803]; serine-type e…	GO:0004867; GO:0005576; GO:0005615; GO:0005886; GO:0007155; GO:0007565; GO:0009986; GO:0016209; GO:0016653; GO:0018298; GO:0019855; GO:0019862; GO:0020027; GO:0020037; GO:0030163; GO:0031314; GO:0034614; GO:0035374; GO:0042167; GO:0042803; GO:0043231; GO:0046329; GO:0046904; GO:0050777; GO:0062023; GO:0070062; GO:0072562; GO:0098633; GO:0098869; GO:1903606	blood microparticle [GO:0072562]; cell surface [GO:0009986]; collagen-containing extracellular matrix [GO:0062023]; extracellular exosome [GO:0070062]; extracellular region [GO:0005576]; extracellular space [GO:0005615]; extrinsic component of mitochondrial inner membrane [GO:0031314]; intracellular membrane-bounded organelle [GO:0043231]; plasma membrane [GO:0005886]
P01019	P01019	ANGT_HUMAN	Angiotensinogen (Serpin A8) [Cleaved into: Angiotensin-1 (Angiotensin 1-10) (Angiotensin I, Ang I); Angiotensin-2 (Angiotensin 1-8) (Angiotensin II, Ang II); Angiotensin-3 (Angiotensin 2-8) (Angiotensin III, Ang III) (Des-Asp[1]-angiotensin II); Angiotensin-4 (Angiotensin 3-8) (Angiotensin IV, Ang IV); Angiotensin 1-9; Angiotensin 1-7; Angiotensin 1-5; Angiotensin 1-4 ]	AGT SERPINA8	476	FUNCTION: Essential component of the renin-angiotensin system (RAS), a potent regulator of blood pressure, body fluid and electrolyte homeostasis.; FUNCTION: [Angiotensin-2]: Acts directly on vascular smooth muscle as a potent vasoconstrictor, affects cardiac contractility and heart rate through its action on the sympathetic nervous system, and alters renal sodium and water absorption through its…	activation of phospholipase C activity [GO:0007202]; aging [GO:0007568]; angiotensin-activated signaling pathway [GO:0038166]; angiotensin-mediated drinking behavior [GO:0003051]; artery smooth muscle contraction [GO:0014824]; associative learning [GO:0008306]; blood vessel remodeling [GO:0001974]; cell growth involved in cardiac muscle cell development [GO:0061049]; cell surface receptor signali…	blood microparticle [GO:0072562]; collagen-containing extracellular matrix [GO:0062023]; cytosol [GO:0005829]; extracellular exosome [GO:0070062]; extracellular region [GO:0005576]; extracellular space [GO:0005615]; growth factor activity [GO:0008083]; hormone activity [GO:0005179]; receptor ligand activity [GO:0048018]; serine-type endopeptidase inhibitor activity [GO:0004867]; sodium channel re…	growth factor activity [GO:0008083]; hormone activity [GO:0005179]; receptor ligand activity [GO:0048018]; serine-type endopeptidase inhibitor activity [GO:0004867]; sodium channel regulator activity [GO:0017080]; superoxide-generating NADPH oxidase activator activity [GO:0016176]; type 1 angiotensin receptor binding [GO:0031702]; type 2 angiotensin receptor binding [GO:0031703]	GO:0001558; GO:0001819; GO:0001822; GO:0001974; GO:0002016; GO:0002018; GO:0002019; GO:0002027; GO:0002034; GO:0003014; GO:0003051; GO:0003331; GO:0004867; GO:0005179; GO:0005576; GO:0005615; GO:0005829; GO:0006606; GO:0006883; GO:0007166; GO:0007186; GO:0007199; GO:0007200; GO:0007202; GO:0007204; GO:0007263; GO:0007267; GO:0007565; GO:0007568; GO:0008083; GO:0008217; GO:0008306; GO:0010536; GO:…	blood microparticle [GO:0072562]; collagen-containing extracellular matrix [GO:0062023]; cytosol [GO:0005829]; extracellular exosome [GO:0070062]; extracellular region [GO:0005576]; extracellular space [GO:0005615]
P01008	P01008	ANT3_HUMAN	Antithrombin-III, ATIII (Serpin C1)	SERPINC1 AT3 PRO0309	464	FUNCTION: Most important serine protease inhibitor in plasma that regulates the blood coagulation cascade. AT-III inhibits thrombin, matriptase-3/TMPRSS7, as well as factors IXa, Xa and XIa. Its inhibitory activity is greatly enhanced in the presence of heparin. {ECO:0000269|PubMed:15853774}.	blood coagulation [GO:0007596]; negative regulation of endopeptidase activity [GO:0010951]; regulation of blood coagulation, intrinsic pathway [GO:2000266]	blood microparticle [GO:0072562]; collagen-containing extracellular matrix [GO:0062023]; endoplasmic reticulum lumen [GO:0005788]; extracellular exosome [GO:0070062]; extracellular region [GO:0005576]; extracellular space [GO:0005615]; plasma membrane [GO:0005886]; heparin binding [GO:0008201]; identical protein binding [GO:0042802]; protease binding [GO:0002020]; serine-type endopeptidase inhibi…	heparin binding [GO:0008201]; identical protein binding [GO:0042802]; protease binding [GO:0002020]; serine-type endopeptidase inhibitor activity [GO:0004867]	GO:0002020; GO:0004867; GO:0005576; GO:0005615; GO:0005788; GO:0005886; GO:0007596; GO:0008201; GO:0010951; GO:0042802; GO:0062023; GO:0070062; GO:0072562; GO:2000266	blood microparticle [GO:0072562]; collagen-containing extracellular matrix [GO:0062023]; endoplasmic reticulum lumen [GO:0005788]; extracellular exosome [GO:0070062]; extracellular region [GO:0005576]; extracellular space [GO:0005615]; plasma membrane [GO:0005886]
P02647	P02647	APOA1_HUMAN	Apolipoprotein A-I, Apo-AI, ApoA-I (Apolipoprotein A1) [Cleaved into: Proapolipoprotein A-I, ProapoA-I; Truncated apolipoprotein A-I (Apolipoprotein A-I(1-242)) ]	APOA1	267	FUNCTION: Participates in the reverse transport of cholesterol from tissues to the liver for excretion by promoting cholesterol efflux from tissues and by acting as a cofactor for the lecithin cholesterol acyltransferase (LCAT). As part of the SPAP complex, activates spermatozoa motility. {ECO:0000269|PubMed:1909888}.	adrenal gland development [GO:0030325]; blood vessel endothelial cell migration [GO:0043534]; cholesterol biosynthetic process [GO:0006695]; cholesterol efflux [GO:0033344]; cholesterol homeostasis [GO:0042632]; cholesterol import [GO:0070508]; cholesterol metabolic process [GO:0008203]; cholesterol transport [GO:0030301]; endothelial cell proliferation [GO:0001935]; G protein-coupled receptor si…	blood microparticle [GO:0072562]; chylomicron [GO:0042627]; collagen-containing extracellular matrix [GO:0062023]; cytoplasmic vesicle [GO:0031410]; cytosol [GO:0005829]; early endosome [GO:0005769]; endocytic vesicle [GO:0030139]; endocytic vesicle lumen [GO:0071682]; endoplasmic reticulum lumen [GO:0005788]; extracellular exosome [GO:0070062]; extracellular region [GO:0005576]; extracellular sp…	amyloid-beta binding [GO:0001540]; apolipoprotein A-I receptor binding [GO:0034191]; apolipoprotein receptor binding [GO:0034190]; chemorepellent activity [GO:0045499]; cholesterol binding [GO:0015485]; cholesterol transfer activity [GO:0120020]; enzyme binding [GO:0019899]; heat shock protein binding [GO:0031072]; high-density lipoprotein particle binding [GO:0008035]; high-density lipoprotein p…	GO:0001540; GO:0001932; GO:0001935; GO:0002719; GO:0005102; GO:0005543; GO:0005576; GO:0005615; GO:0005769; GO:0005788; GO:0005829; GO:0005886; GO:0006656; GO:0006695; GO:0007186; GO:0007229; GO:0008035; GO:0008203; GO:0008211; GO:0010804; GO:0010873; GO:0010875; GO:0010898; GO:0010903; GO:0015485; GO:0018158; GO:0018206; GO:0019899; GO:0019915; GO:0030139; GO:0030300; GO:0030301; GO:0030325; GO:…	blood microparticle [GO:0072562]; chylomicron [GO:0042627]; collagen-containing extracellular matrix [GO:0062023]; cytoplasmic vesicle [GO:0031410]; cytosol [GO:0005829]; early endosome [GO:0005769]; endocytic vesicle [GO:0030139]; endocytic vesicle lumen [GO:0071682]; endoplasmic reticulum lumen [GO:0005788]; extracellular exosome [GO:0070062]; extracellular region [GO:0005576]; extracellular sp…
P02652	P02652	APOA2_HUMAN	Apolipoprotein A-II, Apo-AII, ApoA-II (Apolipoprotein A2) [Cleaved into: Proapolipoprotein A-II, ProapoA-II; Truncated apolipoprotein A-II (Apolipoprotein A-II(1-76)) ]	APOA2	100	FUNCTION: May stabilize HDL (high density lipoprotein) structure by its association with lipids, and affect the HDL metabolism.	acute inflammatory response [GO:0002526]; animal organ regeneration [GO:0031100]; cholesterol efflux [GO:0033344]; cholesterol homeostasis [GO:0042632]; cholesterol metabolic process [GO:0008203]; cholesterol transport [GO:0030301]; diacylglycerol catabolic process [GO:0046340]; high-density lipoprotein particle assembly [GO:0034380]; high-density lipoprotein particle clearance [GO:0034384]; high…	blood microparticle [GO:0072562]; chylomicron [GO:0042627]; cytosol [GO:0005829]; early endosome [GO:0005769]; endoplasmic reticulum lumen [GO:0005788]; extracellular exosome [GO:0070062]; extracellular region [GO:0005576]; high-density lipoprotein particle [GO:0034364]; spherical high-density lipoprotein particle [GO:0034366]; very-low-density lipoprotein particle [GO:0034361]; apolipoprotein re…	apolipoprotein receptor binding [GO:0034190]; cholesterol binding [GO:0015485]; cholesterol transfer activity [GO:0120020]; heat shock protein binding [GO:0031072]; high-density lipoprotein particle binding [GO:0008035]; high-density lipoprotein particle receptor binding [GO:0070653]; lipase inhibitor activity [GO:0055102]; lipid binding [GO:0008289]; lipid transporter activity [GO:0005319]; phos…	GO:0002526; GO:0002719; GO:0005102; GO:0005319; GO:0005543; GO:0005576; GO:0005769; GO:0005788; GO:0005829; GO:0006641; GO:0006656; GO:0008035; GO:0008203; GO:0008289; GO:0009395; GO:0009410; GO:0009749; GO:0010873; GO:0010903; GO:0015485; GO:0018158; GO:0018206; GO:0030300; GO:0030301; GO:0031072; GO:0031100; GO:0031210; GO:0031647; GO:0032375; GO:0032757; GO:0033344; GO:0033700; GO:0034190; GO:…	blood microparticle [GO:0072562]; chylomicron [GO:0042627]; cytosol [GO:0005829]; early endosome [GO:0005769]; endoplasmic reticulum lumen [GO:0005788]; extracellular exosome [GO:0070062]; extracellular region [GO:0005576]; high-density lipoprotein particle [GO:0034364]; spherical high-density lipoprotein particle [GO:0034366]; very-low-density lipoprotein particle [GO:0034361]
P06727	P06727	APOA4_HUMAN	Apolipoprotein A-IV, Apo-AIV, ApoA-IV (Apolipoprotein A4)	APOA4	396	FUNCTION: May have a role in chylomicrons and VLDL secretion and catabolism. Required for efficient activation of lipoprotein lipase by ApoC-II; potent activator of LCAT. Apoa-IV is a major component of HDL and chylomicrons.	cholesterol biosynthetic process [GO:0006695]; cholesterol efflux [GO:0033344]; cholesterol homeostasis [GO:0042632]; cholesterol metabolic process [GO:0008203]; chylomicron assembly [GO:0034378]; chylomicron remodeling [GO:0034371]; high-density lipoprotein particle assembly [GO:0034380]; high-density lipoprotein particle remodeling [GO:0034375]; hydrogen peroxide catabolic process [GO:0042744];…	blood microparticle [GO:0072562]; chylomicron [GO:0042627]; collagen-containing extracellular matrix [GO:0062023]; cytosol [GO:0005829]; early endosome [GO:0005769]; endoplasmic reticulum lumen [GO:0005788]; extracellular exosome [GO:0070062]; extracellular region [GO:0005576]; extracellular space [GO:0005615]; high-density lipoprotein particle [GO:0034364]; synapse [GO:0045202]; very-low-density…	antioxidant activity [GO:0016209]; cholesterol binding [GO:0015485]; cholesterol transfer activity [GO:0120020]; copper ion binding [GO:0005507]; identical protein binding [GO:0042802]; lipid binding [GO:0008289]; lipid transporter activity [GO:0005319]; phosphatidylcholine binding [GO:0031210]; phosphatidylcholine-sterol O-acyltransferase activator activity [GO:0060228]; phospholipid binding [GO…	GO:0002227; GO:0005319; GO:0005507; GO:0005543; GO:0005576; GO:0005615; GO:0005769; GO:0005788; GO:0005829; GO:0006695; GO:0006869; GO:0006982; GO:0007159; GO:0008203; GO:0008289; GO:0010873; GO:0010898; GO:0014012; GO:0015485; GO:0016042; GO:0016209; GO:0019430; GO:0030300; GO:0031210; GO:0032374; GO:0033344; GO:0033700; GO:0034014; GO:0034361; GO:0034364; GO:0034371; GO:0034372; GO:0034375; GO:…	blood microparticle [GO:0072562]; chylomicron [GO:0042627]; collagen-containing extracellular matrix [GO:0062023]; cytosol [GO:0005829]; early endosome [GO:0005769]; endoplasmic reticulum lumen [GO:0005788]; extracellular exosome [GO:0070062]; extracellular region [GO:0005576]; extracellular space [GO:0005615]; high-density lipoprotein particle [GO:0034364]; synapse [GO:0045202]; very-low-density…
P04114	P04114	APOB_HUMAN	Apolipoprotein B-100, Apo B-100 [Cleaved into: Apolipoprotein B-48, Apo B-48 ]	APOB	4563	FUNCTION: Apolipoprotein B is a major protein constituent of chylomicrons (apo B-48), LDL (apo B-100) and VLDL (apo B-100). Apo B-100 functions as a recognition signal for the cellular binding and internalization of LDL particles by the apoB/E receptor.	artery morphogenesis [GO:0048844]; cellular response to prostaglandin stimulus [GO:0071379]; cellular response to tumor necrosis factor [GO:0071356]; cholesterol efflux [GO:0033344]; cholesterol homeostasis [GO:0042632]; cholesterol metabolic process [GO:0008203]; cholesterol transport [GO:0030301]; fertilization [GO:0009566]; flagellated sperm motility [GO:0030317]; in utero embryonic developmen…	chylomicron [GO:0042627]; chylomicron remnant [GO:0034360]; clathrin-coated endocytic vesicle membrane [GO:0030669]; cytoplasm [GO:0005737]; cytosol [GO:0005829]; early endosome [GO:0005769]; endocytic vesicle lumen [GO:0071682]; endoplasmic reticulum exit site [GO:0070971]; endoplasmic reticulum lumen [GO:0005788]; endoplasmic reticulum membrane [GO:0005789]; endosome lumen [GO:0031904]; endosom…	cholesterol transfer activity [GO:0120020]; heparin binding [GO:0008201]; lipase binding [GO:0035473]; low-density lipoprotein particle receptor binding [GO:0050750]; phospholipid binding [GO:0005543]	GO:0001701; GO:0005543; GO:0005576; GO:0005615; GO:0005737; GO:0005769; GO:0005788; GO:0005789; GO:0005790; GO:0005811; GO:0005829; GO:0005886; GO:0006642; GO:0007283; GO:0007399; GO:0008201; GO:0008203; GO:0009566; GO:0009615; GO:0009743; GO:0009791; GO:0010008; GO:0010269; GO:0010628; GO:0010744; GO:0010884; GO:0010886; GO:0019433; GO:0030301; GO:0030317; GO:0030669; GO:0031904; GO:0031983; GO:…	chylomicron [GO:0042627]; chylomicron remnant [GO:0034360]; clathrin-coated endocytic vesicle membrane [GO:0030669]; cytoplasm [GO:0005737]; cytosol [GO:0005829]; early endosome [GO:0005769]; endocytic vesicle lumen [GO:0071682]; endoplasmic reticulum exit site [GO:0070971]; endoplasmic reticulum lumen [GO:0005788]; endoplasmic reticulum membrane [GO:0005789]; endosome lumen [GO:0031904]; endosom…
P02654	P02654	APOC1_HUMAN	Apolipoprotein C-I, Apo-CI, ApoC-I (Apolipoprotein C1) [Cleaved into: Truncated apolipoprotein C-I ]	APOC1	83	FUNCTION: Inhibitor of lipoprotein binding to the low density lipoprotein (LDL) receptor, LDL receptor-related protein, and very low density lipoprotein (VLDL) receptor. Associates with high density lipoproteins (HDL) and the triacylglycerol-rich lipoproteins in the plasma and makes up about 10% of the protein of the VLDL and 2% of that of HDL. Appears to interfere directly with fatty acid uptake…	cholesterol efflux [GO:0033344]; chylomicron remnant clearance [GO:0034382]; high-density lipoprotein particle remodeling [GO:0034375]; lipid metabolic process [GO:0006629]; lipoprotein metabolic process [GO:0042157]; negative regulation of cholesterol transport [GO:0032375]; negative regulation of fatty acid biosynthetic process [GO:0045717]; negative regulation of lipid catabolic process [GO:00…	chylomicron [GO:0042627]; endoplasmic reticulum [GO:0005783]; extracellular region [GO:0005576]; high-density lipoprotein particle [GO:0034364]; very-low-density lipoprotein particle [GO:0034361]; fatty acid binding [GO:0005504]; lipase inhibitor activity [GO:0055102]; phosphatidylcholine binding [GO:0031210]; phosphatidylcholine-sterol O-acyltransferase activator activity [GO:0060228]; phospholi…	fatty acid binding [GO:0005504]; lipase inhibitor activity [GO:0055102]; phosphatidylcholine binding [GO:0031210]; phosphatidylcholine-sterol O-acyltransferase activator activity [GO:0060228]; phospholipase inhibitor activity [GO:0004859]	GO:0004859; GO:0005504; GO:0005576; GO:0005783; GO:0006629; GO:0006641; GO:0010873; GO:0010900; GO:0010916; GO:0031210; GO:0032374; GO:0032375; GO:0033344; GO:0033700; GO:0034361; GO:0034364; GO:0034369; GO:0034375; GO:0034379; GO:0034382; GO:0034447; GO:0042157; GO:0042627; GO:0045717; GO:0045833; GO:0048261; GO:0050995; GO:0051005; GO:0055102; GO:0060228	chylomicron [GO:0042627]; endoplasmic reticulum [GO:0005783]; extracellular region [GO:0005576]; high-density lipoprotein particle [GO:0034364]; very-low-density lipoprotein particle [GO:0034361]
P02655	P02655	APOC2_HUMAN	Apolipoprotein C-II, Apo-CII, ApoC-II (Apolipoprotein C2) [Cleaved into: Proapolipoprotein C-II, ProapoC-II ]	APOC2 APC2	101	FUNCTION: Component of chylomicrons, very low-density lipoproteins (VLDL), low-density lipoproteins (LDL), and high-density lipoproteins (HDL) in plasma. Plays an important role in lipoprotein metabolism as an activator of lipoprotein lipase. Both proapolipoprotein C-II and apolipoprotein C-II can activate lipoprotein lipase. In normolipidemic individuals, it is mainly distributed in the HDL, whe…	cholesterol efflux [GO:0033344]; cholesterol homeostasis [GO:0042632]; chylomicron remnant clearance [GO:0034382]; chylomicron remodeling [GO:0034371]; high-density lipoprotein particle clearance [GO:0034384]; lipid catabolic process [GO:0016042]; negative regulation of cholesterol transport [GO:0032375]; negative regulation of lipid metabolic process [GO:0045833]; negative regulation of receptor…	chylomicron [GO:0042627]; early endosome [GO:0005769]; extracellular region [GO:0005576]; extracellular space [GO:0005615]; intermediate-density lipoprotein particle [GO:0034363]; low-density lipoprotein particle [GO:0034362]; spherical high-density lipoprotein particle [GO:0034366]; very-low-density lipoprotein particle [GO:0034361]; identical protein binding [GO:0042802]; lipase inhibitor activ…	identical protein binding [GO:0042802]; lipase inhibitor activity [GO:0055102]; lipid binding [GO:0008289]; lipoprotein lipase activator activity [GO:0060230]; phospholipase activator activity [GO:0016004]; phospholipase binding [GO:0043274]	GO:0005576; GO:0005615; GO:0005769; GO:0008289; GO:0010518; GO:0010898; GO:0010902; GO:0010916; GO:0016004; GO:0016042; GO:0032375; GO:0033344; GO:0033700; GO:0034361; GO:0034362; GO:0034363; GO:0034366; GO:0034370; GO:0034371; GO:0034372; GO:0034382; GO:0034384; GO:0042627; GO:0042632; GO:0042802; GO:0043274; GO:0043691; GO:0045723; GO:0045833; GO:0048261; GO:0051006; GO:0055102; GO:0060230; GO:…	chylomicron [GO:0042627]; early endosome [GO:0005769]; extracellular region [GO:0005576]; extracellular space [GO:0005615]; intermediate-density lipoprotein particle [GO:0034363]; low-density lipoprotein particle [GO:0034362]; spherical high-density lipoprotein particle [GO:0034366]; very-low-density lipoprotein particle [GO:0034361]
P02656	P02656	APOC3_HUMAN	Apolipoprotein C-III, Apo-CIII, ApoC-III (Apolipoprotein C3)	APOC3	99	FUNCTION: Component of triglyceride-rich very low density lipoproteins (VLDL) and high density lipoproteins (HDL) in plasma (PubMed:18201179, PubMed:22510806). Plays a multifaceted role in triglyceride homeostasis (PubMed:18201179, PubMed:22510806). Intracellularly, promotes hepatic very low density lipoprotein 1 (VLDL1) assembly and secretion; extracellularly, attenuates hydrolysis and clearance…	cholesterol efflux [GO:0033344]; cholesterol homeostasis [GO:0042632]; chylomicron remnant clearance [GO:0034382]; G protein-coupled receptor signaling pathway [GO:0007186]; high-density lipoprotein particle remodeling [GO:0034375]; lipoprotein metabolic process [GO:0042157]; negative regulation of cholesterol import [GO:0060621]; negative regulation of fatty acid biosynthetic process [GO:0045717…	chylomicron [GO:0042627]; collagen-containing extracellular matrix [GO:0062023]; early endosome [GO:0005769]; extracellular exosome [GO:0070062]; extracellular region [GO:0005576]; extracellular space [GO:0005615]; intermediate-density lipoprotein particle [GO:0034363]; spherical high-density lipoprotein particle [GO:0034366]; very-low-density lipoprotein particle [GO:0034361]; cholesterol bindin…	cholesterol binding [GO:0015485]; enzyme regulator activity [GO:0030234]; high-density lipoprotein particle receptor binding [GO:0070653]; lipase inhibitor activity [GO:0055102]; phospholipid binding [GO:0005543]	GO:0005543; GO:0005576; GO:0005615; GO:0005769; GO:0006641; GO:0007186; GO:0010897; GO:0010903; GO:0010916; GO:0010987; GO:0010989; GO:0015485; GO:0019433; GO:0030234; GO:0032489; GO:0033344; GO:0033700; GO:0034361; GO:0034363; GO:0034366; GO:0034375; GO:0034379; GO:0034382; GO:0042157; GO:0042627; GO:0042632; GO:0043691; GO:0045717; GO:0045833; GO:0048261; GO:0050995; GO:0051005; GO:0055102; GO:…	chylomicron [GO:0042627]; collagen-containing extracellular matrix [GO:0062023]; early endosome [GO:0005769]; extracellular exosome [GO:0070062]; extracellular region [GO:0005576]; extracellular space [GO:0005615]; intermediate-density lipoprotein particle [GO:0034363]; spherical high-density lipoprotein particle [GO:0034366]; very-low-density lipoprotein particle [GO:0034361]
P02649	P02649	APOE_HUMAN	Apolipoprotein E, Apo-E	APOE	317	FUNCTION: APOE is an apolipoprotein, a protein associating with lipid particles, that mainly functions in lipoprotein-mediated lipid transport between organs via the plasma and interstitial fluids (PubMed:6860692, PubMed:1911868, PubMed:14754908). APOE is a core component of plasma lipoproteins and is involved in their production, conversion and clearance (PubMed:6860692, PubMed:2762297, PubMed:1…	AMPA glutamate receptor clustering [GO:0097113]; amyloid precursor protein metabolic process [GO:0042982]; artery morphogenesis [GO:0048844]; cellular calcium ion homeostasis [GO:0006874]; cGMP-mediated signaling [GO:0019934]; cholesterol catabolic process [GO:0006707]; cholesterol efflux [GO:0033344]; cholesterol homeostasis [GO:0042632]; cholesterol metabolic process [GO:0008203]; chylomicron r…	blood microparticle [GO:0072562]; chylomicron [GO:0042627]; clathrin-coated endocytic vesicle membrane [GO:0030669]; collagen-containing extracellular matrix [GO:0062023]; cytoplasm [GO:0005737]; dendrite [GO:0030425]; discoidal high-density lipoprotein particle [GO:0034365]; early endosome [GO:0005769]; endocytic vesicle lumen [GO:0071682]; endoplasmic reticulum [GO:0005783]; endoplasmic reticul…	amyloid-beta binding [GO:0001540]; antioxidant activity [GO:0016209]; cholesterol transfer activity [GO:0120020]; heparan sulfate proteoglycan binding [GO:0043395]; heparin binding [GO:0008201]; identical protein binding [GO:0042802]; lipid binding [GO:0008289]; lipid transporter activity [GO:0005319]; lipoprotein particle binding [GO:0071813]; low-density lipoprotein particle receptor binding [G…	GO:0000302; GO:0001540; GO:0001937; GO:0002021; GO:0005102; GO:0005198; GO:0005319; GO:0005543; GO:0005576; GO:0005615; GO:0005634; GO:0005737; GO:0005769; GO:0005783; GO:0005788; GO:0005794; GO:0005886; GO:0006641; GO:0006707; GO:0006874; GO:0006898; GO:0007010; GO:0007186; GO:0007263; GO:0007271; GO:0007616; GO:0008201; GO:0008203; GO:0008289; GO:0010467; GO:0010544; GO:0010596; GO:0010629; GO:…	blood microparticle [GO:0072562]; chylomicron [GO:0042627]; clathrin-coated endocytic vesicle membrane [GO:0030669]; collagen-containing extracellular matrix [GO:0062023]; cytoplasm [GO:0005737]; dendrite [GO:0030425]; discoidal high-density lipoprotein particle [GO:0034365]; early endosome [GO:0005769]; endocytic vesicle lumen [GO:0071682]; endoplasmic reticulum [GO:0005783]; endoplasmic reticul…
O14791	O14791	APOL1_HUMAN	Apolipoprotein L1 (Apolipoprotein L, Apo-L, ApoL) (Apolipoprotein L-I, ApoL-I)	APOL1 APOL	398	FUNCTION: May play a role in lipid exchange and transport throughout the body. May participate in reverse cholesterol transport from peripheral cells to the liver.	chloride transmembrane transport [GO:1902476]; cholesterol metabolic process [GO:0008203]; cytolysis by host of symbiont cells [GO:0051838]; innate immune response [GO:0045087]; lipid transport [GO:0006869]; lipoprotein metabolic process [GO:0042157]	blood microparticle [GO:0072562]; endoplasmic reticulum lumen [GO:0005788]; extracellular region [GO:0005576]; extracellular space [GO:0005615]; high-density lipoprotein particle [GO:0034364]; intrinsic component of membrane [GO:0031224]; very-low-density lipoprotein particle [GO:0034361]; chloride channel activity [GO:0005254]; lipid binding [GO:0008289]; chloride transmembrane transport [GO:190…	chloride channel activity [GO:0005254]; lipid binding [GO:0008289]	GO:0005254; GO:0005576; GO:0005615; GO:0005788; GO:0006869; GO:0008203; GO:0008289; GO:0031224; GO:0034361; GO:0034364; GO:0042157; GO:0045087; GO:0051838; GO:0072562; GO:1902476	blood microparticle [GO:0072562]; endoplasmic reticulum lumen [GO:0005788]; extracellular region [GO:0005576]; extracellular space [GO:0005615]; high-density lipoprotein particle [GO:0034364]; intrinsic component of membrane [GO:0031224]; very-low-density lipoprotein particle [GO:0034361]
P00736	P00736	C1R_HUMAN	Complement C1r subcomponent, EC 3.4.21.41 (Complement component 1 subcomponent r) [Cleaved into: Complement C1r subcomponent heavy chain; Complement C1r subcomponent light chain ]	C1R	705	FUNCTION: C1r B chain is a serine protease that combines with C1q and C1s to form C1, the first component of the classical pathway of the complement system.	complement activation, classical pathway [GO:0006958]; immune response [GO:0006955]; innate immune response [GO:0045087]; zymogen activation [GO:0031638]	blood microparticle [GO:0072562]; complement component C1 complex [GO:0005602]; extracellular exosome [GO:0070062]; extracellular region [GO:0005576]; extracellular space [GO:0005615]; calcium ion binding [GO:0005509]; identical protein binding [GO:0042802]; serine-type endopeptidase activity [GO:0004252]; serine-type peptidase activity [GO:0008236]; complement activation, classical pathway [GO:0…	calcium ion binding [GO:0005509]; identical protein binding [GO:0042802]; serine-type endopeptidase activity [GO:0004252]; serine-type peptidase activity [GO:0008236]	GO:0004252; GO:0005509; GO:0005576; GO:0005602; GO:0005615; GO:0006955; GO:0006958; GO:0008236; GO:0031638; GO:0042802; GO:0045087; GO:0070062; GO:0072562	blood microparticle [GO:0072562]; complement component C1 complex [GO:0005602]; extracellular exosome [GO:0070062]; extracellular region [GO:0005576]; extracellular space [GO:0005615]
P09871	P09871	C1S_HUMAN	Complement C1s subcomponent, EC 3.4.21.42 (C1 esterase) (Complement component 1 subcomponent s) [Cleaved into: Complement C1s subcomponent heavy chain; Complement C1s subcomponent light chain ]	C1S	688	FUNCTION: C1s B chain is a serine protease that combines with C1q and C1r to form C1, the first component of the classical pathway of the complement system. C1r activates C1s so that it can, in turn, activate C2 and C4.	complement activation, classical pathway [GO:0006958]; innate immune response [GO:0045087]	blood microparticle [GO:0072562]; complement component C1 complex [GO:0005602]; extracellular region [GO:0005576]; extracellular space [GO:0005615]; calcium ion binding [GO:0005509]; identical protein binding [GO:0042802]; serine-type endopeptidase activity [GO:0004252]; complement activation, classical pathway [GO:0006958]; innate immune response [GO:0045087]	calcium ion binding [GO:0005509]; identical protein binding [GO:0042802]; serine-type endopeptidase activity [GO:0004252]	GO:0004252; GO:0005509; GO:0005576; GO:0005602; GO:0005615; GO:0006958; GO:0042802; GO:0045087; GO:0072562	blood microparticle [GO:0072562]; complement component C1 complex [GO:0005602]; extracellular region [GO:0005576]; extracellular space [GO:0005615]
P04003	P04003	C4BPA_HUMAN	C4b-binding protein alpha chain, C4bp (Proline-rich protein, PRP)	C4BPA C4BP	597	FUNCTION: Controls the classical pathway of complement activation. It binds as a cofactor to C3b/C4b inactivator (C3bINA), which then hydrolyzes the complement fragment C4b. It also accelerates the degradation of the C4bC2a complex (C3 convertase) by dissociating the complement fragment C2a. Alpha chain binds C4b. It interacts also with anticoagulant protein S and with serum amyloid P component.	complement activation, classical pathway [GO:0006958]; innate immune response [GO:0045087]; negative regulation of complement activation, classical pathway [GO:0045959]; positive regulation of protein catabolic process [GO:0045732]; regulation of opsonization [GO:1903027]; response to symbiotic bacterium [GO:0009609]	blood microparticle [GO:0072562]; extracellular region [GO:0005576]; extracellular space [GO:0005615]; plasma membrane [GO:0005886]; RNA binding [GO:0003723]; complement activation, classical pathway [GO:0006958]; innate immune response [GO:0045087]; negative regulation of complement activation, classical pathway [GO:0045959]; positive regulation of protein catabolic process [GO:0045732]; regulat…	RNA binding [GO:0003723]	GO:0003723; GO:0005576; GO:0005615; GO:0005886; GO:0006958; GO:0009609; GO:0045087; GO:0045732; GO:0045959; GO:0072562; GO:1903027	blood microparticle [GO:0072562]; extracellular region [GO:0005576]; extracellular space [GO:0005615]; plasma membrane [GO:0005886]
P00751	P00751	CFAB_HUMAN	Complement factor B, EC 3.4.21.47 (C3/C5 convertase) (Glycine-rich beta glycoprotein, GBG) (PBF2) (Properdin factor B) [Cleaved into: Complement factor B Ba fragment; Complement factor B Bb fragment ]	CFB BF BFD	764	FUNCTION: Factor B which is part of the alternate pathway of the complement system is cleaved by factor D into 2 fragments: Ba and Bb. Bb, a serine protease, then combines with complement factor 3b to generate the C3 or C5 convertase. It has also been implicated in proliferation and differentiation of preactivated B-lymphocytes, rapid spreading of peripheral blood monocytes, stimulation of lympho…	complement activation [GO:0006956]; complement activation, alternative pathway [GO:0006957]; positive regulation of immune response [GO:0050778]; positive regulation of opsonization [GO:1903028]	blood microparticle [GO:0072562]; extracellular exosome [GO:0070062]; extracellular region [GO:0005576]; extracellular space [GO:0005615]; plasma membrane [GO:0005886]; complement binding [GO:0001848]; serine-type endopeptidase activity [GO:0004252]; complement activation [GO:0006956]; complement activation, alternative pathway [GO:0006957]; positive regulation of immune response [GO:0050778]; po…	complement binding [GO:0001848]; serine-type endopeptidase activity [GO:0004252]	GO:0001848; GO:0004252; GO:0005576; GO:0005615; GO:0005886; GO:0006956; GO:0006957; GO:0050778; GO:0070062; GO:0072562; GO:1903028	blood microparticle [GO:0072562]; extracellular exosome [GO:0070062]; extracellular region [GO:0005576]; extracellular space [GO:0005615]; plasma membrane [GO:0005886]
P08603	P08603	CFAH_HUMAN	Complement factor H (H factor 1)	CFH HF HF1 HF2	1231	FUNCTION: Glycoprotein that plays an essential role in maintaining a well-balanced immune response by modulating complement activation. Acts as a soluble inhibitor of complement, where its binding to self markers such as glycan structures prevents complement activation and amplification on cell surfaces (PubMed:21285368, PubMed:25402769). Accelerates the decay of the complement alternative pathwa…	complement activation [GO:0006956]; complement activation, alternative pathway [GO:0006957]; proteolysis [GO:0006508]; regulation of complement activation [GO:0030449]; regulation of complement activation, alternative pathway [GO:0030451]; regulation of complement-dependent cytotoxicity [GO:1903659]	blood microparticle [GO:0072562]; extracellular exosome [GO:0070062]; extracellular region [GO:0005576]; extracellular space [GO:0005615]; serine-type endopeptidase complex [GO:1905370]; heparan sulfate proteoglycan binding [GO:0043395]; heparin binding [GO:0008201]; identical protein binding [GO:0042802]; complement activation [GO:0006956]; complement activation, alternative pathway [GO:0006957]…	heparan sulfate proteoglycan binding [GO:0043395]; heparin binding [GO:0008201]; identical protein binding [GO:0042802]	GO:0005576; GO:0005615; GO:0006508; GO:0006956; GO:0006957; GO:0008201; GO:0030449; GO:0030451; GO:0042802; GO:0043395; GO:0070062; GO:0072562; GO:1903659; GO:1905370	blood microparticle [GO:0072562]; extracellular exosome [GO:0070062]; extracellular region [GO:0005576]; extracellular space [GO:0005615]; serine-type endopeptidase complex [GO:1905370]
P10909	P10909	CLUS_HUMAN	Clusterin (Aging-associated gene 4 protein) (Apolipoprotein J, Apo-J) (Complement cytolysis inhibitor, CLI) (Complement-associated protein SP-40,40) (Ku70-binding protein 1) (NA1/NA2) (Sulfated glycoprotein 2, SGP-2) (Testosterone-repressed prostate message 2, TRPM-2) [Cleaved into: Clusterin beta chain (ApoJalpha) (Complement cytolysis inhibitor a chain); Clusterin alpha chain (ApoJbeta) (Comple…	CLU APOJ CLI KUB1 AAG4	449	FUNCTION: [Isoform 1]: Functions as extracellular chaperone that prevents aggregation of non native proteins (PubMed:11123922, PubMed:19535339). Prevents stress-induced aggregation of blood plasma proteins (PubMed:11123922, PubMed:12176985, PubMed:17260971, PubMed:19996109). Inhibits formation of amyloid fibrils by APP, APOC2, B2M, CALCA, CSN3, SNCA and aggregation-prone LYZ variants (in vitro) (…	cell morphogenesis [GO:0000902]; central nervous system myelin maintenance [GO:0032286]; chaperone-mediated protein complex assembly [GO:0051131]; chaperone-mediated protein folding [GO:0061077]; complement activation [GO:0006956]; complement activation, classical pathway [GO:0006958]; immune complex clearance [GO:0002434]; innate immune response [GO:0045087]; intrinsic apoptotic signaling pathwa…	apical dendrite [GO:0097440]; blood microparticle [GO:0072562]; cell surface [GO:0009986]; chromaffin granule [GO:0042583]; collagen-containing extracellular matrix [GO:0062023]; cytoplasm [GO:0005737]; cytosol [GO:0005829]; extracellular exosome [GO:0070062]; extracellular region [GO:0005576]; extracellular space [GO:0005615]; Golgi apparatus [GO:0005794]; intracellular membrane-bounded organell…	amyloid-beta binding [GO:0001540]; chaperone binding [GO:0051087]; low-density lipoprotein particle receptor binding [GO:0050750]; misfolded protein binding [GO:0051787]; protein carrier chaperone [GO:0140597]; protein heterodimerization activity [GO:0046982]; protein-containing complex binding [GO:0044877]; signaling receptor binding [GO:0005102]; tau protein binding [GO:0048156]; ubiquitin prot…	GO:0000902; GO:0001540; GO:0001774; GO:0001836; GO:0002434; GO:0005102; GO:0005576; GO:0005615; GO:0005634; GO:0005737; GO:0005739; GO:0005743; GO:0005794; GO:0005829; GO:0006629; GO:0006956; GO:0006958; GO:0009615; GO:0009986; GO:0010628; GO:0017038; GO:0031093; GO:0031333; GO:0031334; GO:0031625; GO:0032286; GO:0032436; GO:0032760; GO:0032991; GO:0034366; GO:0042127; GO:0042583; GO:0042981; GO:…	apical dendrite [GO:0097440]; blood microparticle [GO:0072562]; cell surface [GO:0009986]; chromaffin granule [GO:0042583]; collagen-containing extracellular matrix [GO:0062023]; cytoplasm [GO:0005737]; cytosol [GO:0005829]; extracellular exosome [GO:0070062]; extracellular region [GO:0005576]; extracellular space [GO:0005615]; Golgi apparatus [GO:0005794]; intracellular membrane-bounded organell…
P01024	P01024	CO3_HUMAN	Complement C3 (C3 and PZP-like alpha-2-macroglobulin domain-containing protein 1) [Cleaved into: Complement C3 beta chain; C3-beta-c, C3bc; Complement C3 alpha chain; C3a anaphylatoxin; Acylation stimulating protein, ASP (C3adesArg); Complement C3b alpha' chain; Complement C3c alpha' chain fragment 1; Complement C3dg fragment; Complement C3g fragment; Complement C3d fragment; Complement C3f fragm…	C3 CPAMD1	1663	FUNCTION: C3 plays a central role in the activation of the complement system. Its processing by C3 convertase is the central reaction in both classical and alternative complement pathways. After activation C3b can bind covalently, via its reactive thioester, to cell surface carbohydrates or immune aggregates.; FUNCTION: Derived from proteolytic degradation of complement C3, C3a anaphylatoxin is a…	amyloid-beta clearance [GO:0097242]; cell surface receptor signaling pathway involved in cell-cell signaling [GO:1905114]; complement activation [GO:0006956]; complement activation, alternative pathway [GO:0006957]; complement activation, classical pathway [GO:0006958]; complement-dependent cytotoxicity [GO:0097278]; complement-mediated synapse pruning [GO:0150062]; fatty acid metabolic process […	azurophil granule lumen [GO:0035578]; blood microparticle [GO:0072562]; cell surface [GO:0009986]; endoplasmic reticulum lumen [GO:0005788]; extracellular exosome [GO:0070062]; extracellular region [GO:0005576]; extracellular space [GO:0005615]; plasma membrane [GO:0005886]; protein-containing complex [GO:0032991]; secretory granule lumen [GO:0034774]; serine-type endopeptidase complex [GO:190537…	C5L2 anaphylatoxin chemotactic receptor binding [GO:0031715]; endopeptidase inhibitor activity [GO:0004866]; signaling receptor binding [GO:0005102]	GO:0001798; GO:0001934; GO:0001970; GO:0004866; GO:0005102; GO:0005576; GO:0005615; GO:0005788; GO:0005886; GO:0006508; GO:0006631; GO:0006954; GO:0006955; GO:0006956; GO:0006957; GO:0006958; GO:0007165; GO:0007186; GO:0008228; GO:0009617; GO:0009986; GO:0010575; GO:0010828; GO:0010866; GO:0010884; GO:0016322; GO:0030449; GO:0030451; GO:0031715; GO:0032991; GO:0034774; GO:0035578; GO:0035846; GO:…	azurophil granule lumen [GO:0035578]; blood microparticle [GO:0072562]; cell surface [GO:0009986]; endoplasmic reticulum lumen [GO:0005788]; extracellular exosome [GO:0070062]; extracellular region [GO:0005576]; extracellular space [GO:0005615]; plasma membrane [GO:0005886]; protein-containing complex [GO:0032991]; secretory granule lumen [GO:0034774]; serine-type endopeptidase complex [GO:190537…
P0C0L4	P0C0L4	CO4A_HUMAN	Complement C4-A (Acidic complement C4) (C3 and PZP-like alpha-2-macroglobulin domain-containing protein 2) [Cleaved into: Complement C4 beta chain; Complement C4-A alpha chain; C4a anaphylatoxin; C4b-A; C4d-A; Complement C4 gamma chain ]	C4A CO4 CPAMD2	1744	FUNCTION: Non-enzymatic component of C3 and C5 convertases and thus essential for the propagation of the classical complement pathway. Covalently binds to immunoglobulins and immune complexes and enhances the solubilization of immune aggregates and the clearance of IC through CR1 on erythrocytes. C4A isotype is responsible for effective binding to form amide bonds with immune aggregates or protei…	complement activation [GO:0006956]; complement activation, classical pathway [GO:0006958]; inflammatory response [GO:0006954]; innate immune response [GO:0045087]; positive regulation of apoptotic cell clearance [GO:2000427]; positive regulation of immune response [GO:0050778]; positive regulation of opsonization [GO:1903028]	axon [GO:0030424]; blood microparticle [GO:0072562]; classical-complement-pathway C3/C5 convertase complex [GO:0005601]; dendrite [GO:0030425]; endoplasmic reticulum lumen [GO:0005788]; extracellular exosome [GO:0070062]; extracellular region [GO:0005576]; extracellular space [GO:0005615]; neuronal cell body [GO:0043025]; plasma membrane [GO:0005886]; synapse [GO:0045202]; complement component C1…	complement component C1q complex binding [GO:0001849]; endopeptidase inhibitor activity [GO:0004866]	GO:0001849; GO:0004866; GO:0005576; GO:0005601; GO:0005615; GO:0005788; GO:0005886; GO:0006954; GO:0006956; GO:0006958; GO:0030424; GO:0030425; GO:0043025; GO:0045087; GO:0045202; GO:0050778; GO:0070062; GO:0072562; GO:1903028; GO:2000427	axon [GO:0030424]; blood microparticle [GO:0072562]; classical-complement-pathway C3/C5 convertase complex [GO:0005601]; dendrite [GO:0030425]; endoplasmic reticulum lumen [GO:0005788]; extracellular exosome [GO:0070062]; extracellular region [GO:0005576]; extracellular space [GO:0005615]; neuronal cell body [GO:0043025]; plasma membrane [GO:0005886]; synapse [GO:0045202]
P0C0L5	P0C0L5	CO4B_HUMAN	Complement C4-B (Basic complement C4) (C3 and PZP-like alpha-2-macroglobulin domain-containing protein 3) [Cleaved into: Complement C4 beta chain; Complement C4-B alpha chain; C4a anaphylatoxin; C4b-B; C4d-B; Complement C4 gamma chain ]	C4B CO4 CPAMD3; C4B_2	1744	FUNCTION: Non-enzymatic component of the C3 and C5 convertases and thus essential for the propagation of the classical complement pathway. Covalently binds to immunoglobulins and immune complexes and enhances the solubilization of immune aggregates and the clearance of IC through CR1 on erythrocytes. C4A isotype is responsible for effective binding to form amide bonds with immune aggregates or pr…	complement activation [GO:0006956]; complement activation, classical pathway [GO:0006958]; detection of molecule of bacterial origin [GO:0032490]; inflammatory response [GO:0006954]; innate immune response [GO:0045087]; opsonization [GO:0008228]; positive regulation of apoptotic cell clearance [GO:2000427]; positive regulation of immune response [GO:0050778]; positive regulation of opsonization […	axon [GO:0030424]; blood microparticle [GO:0072562]; classical-complement-pathway C3/C5 convertase complex [GO:0005601]; dendrite [GO:0030425]; extracellular exosome [GO:0070062]; extracellular region [GO:0005576]; extracellular space [GO:0005615]; plasma membrane [GO:0005886]; symbiont cell surface [GO:0106139]; synapse [GO:0045202]; carbohydrate binding [GO:0030246]; complement binding [GO:0001…	carbohydrate binding [GO:0030246]; complement binding [GO:0001848]; endopeptidase inhibitor activity [GO:0004866]	GO:0001848; GO:0004866; GO:0005576; GO:0005601; GO:0005615; GO:0005886; GO:0006954; GO:0006956; GO:0006958; GO:0008228; GO:0030246; GO:0030424; GO:0030425; GO:0032490; GO:0045087; GO:0045202; GO:0050778; GO:0070062; GO:0072562; GO:0106139; GO:1903028; GO:2000427	axon [GO:0030424]; blood microparticle [GO:0072562]; classical-complement-pathway C3/C5 convertase complex [GO:0005601]; dendrite [GO:0030425]; extracellular exosome [GO:0070062]; extracellular region [GO:0005576]; extracellular space [GO:0005615]; plasma membrane [GO:0005886]; symbiont cell surface [GO:0106139]; synapse [GO:0045202]
P01031	P01031	CO5_HUMAN	Complement C5 (C3 and PZP-like alpha-2-macroglobulin domain-containing protein 4) [Cleaved into: Complement C5 beta chain; Complement C5 alpha chain; C5a anaphylatoxin; Complement C5 alpha' chain ]	C5 CPAMD4	1676	FUNCTION: Activation of C5 by a C5 convertase initiates the spontaneous assembly of the late complement components, C5-C9, into the membrane attack complex. C5b has a transient binding site for C6. The C5b-C6 complex is the foundation upon which the lytic complex is assembled.; FUNCTION: [C5a anaphylatoxin]: Derived from proteolytic degradation of complement C5, C5a anaphylatoxin is a mediator of…	cell surface receptor signaling pathway [GO:0007166]; chemotaxis [GO:0006935]; complement activation [GO:0006956]; complement activation, alternative pathway [GO:0006957]; complement activation, classical pathway [GO:0006958]; cytolysis [GO:0019835]; G protein-coupled receptor signaling pathway [GO:0007186]; in utero embryonic development [GO:0001701]; inflammatory response [GO:0006954]; negative…	extracellular exosome [GO:0070062]; extracellular region [GO:0005576]; extracellular space [GO:0005615]; membrane attack complex [GO:0005579]; plasma membrane [GO:0005886]; chemokine activity [GO:0008009]; endopeptidase inhibitor activity [GO:0004866]; signaling receptor binding [GO:0005102]; cell surface receptor signaling pathway [GO:0007166]; chemotaxis [GO:0006935]; complement activation [GO:…	chemokine activity [GO:0008009]; endopeptidase inhibitor activity [GO:0004866]; signaling receptor binding [GO:0005102]	GO:0001701; GO:0004866; GO:0005102; GO:0005576; GO:0005579; GO:0005615; GO:0005886; GO:0006935; GO:0006954; GO:0006956; GO:0006957; GO:0006958; GO:0007166; GO:0007186; GO:0008009; GO:0010575; GO:0010760; GO:0019835; GO:0032722; GO:0045766; GO:0050778; GO:0070062	extracellular exosome [GO:0070062]; extracellular region [GO:0005576]; extracellular space [GO:0005615]; membrane attack complex [GO:0005579]; plasma membrane [GO:0005886]
P02748	P02748	CO9_HUMAN	Complement component C9 [Cleaved into: Complement component C9a; Complement component C9b ]	C9	559	FUNCTION: Constituent of the membrane attack complex (MAC) that plays a key role in the innate and adaptive immune response by forming pores in the plasma membrane of target cells (PubMed:9634479, PubMed:9212048, PubMed:26841934). C9 is the pore-forming subunit of the MAC (PubMed:4055801, PubMed:26841934, PubMed:30111885). {ECO:0000269|PubMed:26841934, ECO:0000269|PubMed:30111885, ECO:0000269|Pub…	cell killing [GO:0001906]; complement activation, alternative pathway [GO:0006957]; complement activation, classical pathway [GO:0006958]; cytolysis [GO:0019835]; positive regulation of immune response [GO:0050778]; protein homooligomerization [GO:0051260]	blood microparticle [GO:0072562]; extracellular exosome [GO:0070062]; extracellular region [GO:0005576]; extracellular space [GO:0005615]; membrane attack complex [GO:0005579]; plasma membrane [GO:0005886]; cell killing [GO:0001906]; complement activation, alternative pathway [GO:0006957]; complement activation, classical pathway [GO:0006958]; cytolysis [GO:0019835]; positive regulation of immune…		GO:0001906; GO:0005576; GO:0005579; GO:0005615; GO:0005886; GO:0006957; GO:0006958; GO:0019835; GO:0050778; GO:0051260; GO:0070062; GO:0072562	blood microparticle [GO:0072562]; extracellular exosome [GO:0070062]; extracellular region [GO:0005576]; extracellular space [GO:0005615]; membrane attack complex [GO:0005579]; plasma membrane [GO:0005886]
P02741	P02741	CRP_HUMAN	C-reactive protein [Cleaved into: C-reactive protein(1-205) ]	CRP PTX1	224	FUNCTION: Displays several functions associated with host defense: it promotes agglutination, bacterial capsular swelling, phagocytosis and complement fixation through its calcium-dependent binding to phosphorylcholine. Can interact with DNA and histones and may scavenge nuclear material released from damaged circulating cells.	acute-phase response [GO:0006953]; complement activation, classical pathway [GO:0006958]; defense response to Gram-positive bacterium [GO:0050830]; inflammatory response [GO:0006954]; innate immune response [GO:0045087]; negative regulation by host of viral process [GO:0044793]; negative regulation of lipid storage [GO:0010888]; negative regulation of macrophage derived foam cell differentiation …	extracellular region [GO:0005576]; extracellular space [GO:0005615]; calcium ion binding [GO:0005509]; choline binding [GO:0033265]; complement component C1q complex binding [GO:0001849]; identical protein binding [GO:0042802]; low-density lipoprotein particle binding [GO:0030169]; low-density lipoprotein particle receptor binding [GO:0050750]; acute-phase response [GO:0006953]; complement activa…	calcium ion binding [GO:0005509]; choline binding [GO:0033265]; complement component C1q complex binding [GO:0001849]; identical protein binding [GO:0042802]; low-density lipoprotein particle binding [GO:0030169]; low-density lipoprotein particle receptor binding [GO:0050750]	GO:0001849; GO:0005509; GO:0005576; GO:0005615; GO:0006953; GO:0006954; GO:0006958; GO:0008228; GO:0010628; GO:0010745; GO:0010888; GO:0030169; GO:0032677; GO:0032930; GO:0032945; GO:0033265; GO:0042310; GO:0042802; GO:0044793; GO:0045087; GO:0050750; GO:0050830	extracellular region [GO:0005576]; extracellular space [GO:0005615]
P00742	P00742	FA10_HUMAN	Coagulation factor X, EC 3.4.21.6 (Stuart factor) (Stuart-Prower factor) [Cleaved into: Factor X light chain; Factor X heavy chain; Activated factor Xa heavy chain ]	F10	488	FUNCTION: Factor Xa is a vitamin K-dependent glycoprotein that converts prothrombin to thrombin in the presence of factor Va, calcium and phospholipid during blood clotting.	blood coagulation [GO:0007596]; blood coagulation, common pathway [GO:0072377]; positive regulation of cell migration [GO:0030335]; positive regulation of protein kinase B signaling [GO:0051897]; proteolysis [GO:0006508]; zymogen activation [GO:0031638]	endoplasmic reticulum lumen [GO:0005788]; extracellular region [GO:0005576]; extracellular space [GO:0005615]; Golgi lumen [GO:0005796]; intrinsic component of external side of plasma membrane [GO:0031233]; membrane [GO:0016020]; plasma membrane [GO:0005886]; serine-type endopeptidase complex [GO:1905370]; calcium ion binding [GO:0005509]; phospholipid binding [GO:0005543]; serine-type endopeptid…	calcium ion binding [GO:0005509]; phospholipid binding [GO:0005543]; serine-type endopeptidase activity [GO:0004252]	GO:0004252; GO:0005509; GO:0005543; GO:0005576; GO:0005615; GO:0005788; GO:0005796; GO:0005886; GO:0006508; GO:0007596; GO:0016020; GO:0030335; GO:0031233; GO:0031638; GO:0051897; GO:0072377; GO:1905370	endoplasmic reticulum lumen [GO:0005788]; extracellular region [GO:0005576]; extracellular space [GO:0005615]; Golgi lumen [GO:0005796]; intrinsic component of external side of plasma membrane [GO:0031233]; membrane [GO:0016020]; plasma membrane [GO:0005886]; serine-type endopeptidase complex [GO:1905370]
P00748	P00748	FA12_HUMAN	Coagulation factor XII, EC 3.4.21.38 (Hageman factor, HAF) [Cleaved into: Coagulation factor XIIa heavy chain; Beta-factor XIIa part 1; Coagulation factor XIIa light chain (Beta-factor XIIa part 2) ]	F12	615	FUNCTION: Factor XII is a serum glycoprotein that participates in the initiation of blood coagulation, fibrinolysis, and the generation of bradykinin and angiotensin. Prekallikrein is cleaved by factor XII to form kallikrein, which then cleaves factor XII first to alpha-factor XIIa and then trypsin cleaves it to beta-factor XIIa. Alpha-factor XIIa activates factor XI to factor XIa. {ECO:0000269|P…	blood coagulation [GO:0007596]; blood coagulation, intrinsic pathway [GO:0007597]; Factor XII activation [GO:0002542]; fibrinolysis [GO:0042730]; innate immune response [GO:0045087]; plasma kallikrein-kinin cascade [GO:0002353]; positive regulation of blood coagulation [GO:0030194]; positive regulation of fibrinolysis [GO:0051919]; positive regulation of plasminogen activation [GO:0010756]; prote…	collagen-containing extracellular matrix [GO:0062023]; extracellular exosome [GO:0070062]; extracellular region [GO:0005576]; extracellular space [GO:0005615]; plasma membrane [GO:0005886]; rough endoplasmic reticulum [GO:0005791]; serine-type endopeptidase complex [GO:1905370]; calcium ion binding [GO:0005509]; misfolded protein binding [GO:0051787]; serine-type endopeptidase activity [GO:000425…	calcium ion binding [GO:0005509]; misfolded protein binding [GO:0051787]; serine-type endopeptidase activity [GO:0004252]	GO:0002353; GO:0002542; GO:0004252; GO:0005509; GO:0005576; GO:0005615; GO:0005791; GO:0005886; GO:0006508; GO:0007596; GO:0007597; GO:0010756; GO:0016485; GO:0016540; GO:0030194; GO:0031638; GO:0042730; GO:0045087; GO:0051787; GO:0051788; GO:0051919; GO:0062023; GO:0070062; GO:1905370	collagen-containing extracellular matrix [GO:0062023]; extracellular exosome [GO:0070062]; extracellular region [GO:0005576]; extracellular space [GO:0005615]; plasma membrane [GO:0005886]; rough endoplasmic reticulum [GO:0005791]; serine-type endopeptidase complex [GO:1905370]
P02765	P02765	FETUA_HUMAN	Alpha-2-HS-glycoprotein (Alpha-2-Z-globulin) (Ba-alpha-2-glycoprotein) (Fetuin-A) [Cleaved into: Alpha-2-HS-glycoprotein chain A; Alpha-2-HS-glycoprotein chain B ]	AHSG FETUA PRO2743	367	FUNCTION: Promotes endocytosis, possesses opsonic properties and influences the mineral phase of bone. Shows affinity for calcium and barium ions.	acute-phase response [GO:0006953]; negative regulation of bone mineralization [GO:0030502]; negative regulation of endopeptidase activity [GO:0010951]; negative regulation of insulin receptor signaling pathway [GO:0046627]; ossification [GO:0001503]; pinocytosis [GO:0006907]; positive regulation of phagocytosis [GO:0050766]; regulation of bone mineralization [GO:0030500]; regulation of inflammato…	blood microparticle [GO:0072562]; collagen-containing extracellular matrix [GO:0062023]; endoplasmic reticulum lumen [GO:0005788]; extracellular exosome [GO:0070062]; extracellular matrix [GO:0031012]; extracellular region [GO:0005576]; extracellular space [GO:0005615]; Golgi apparatus [GO:0005794]; platelet alpha granule lumen [GO:0031093]; secretory granule lumen [GO:0034774]; cysteine-type end…	cysteine-type endopeptidase inhibitor activity [GO:0004869]; endopeptidase inhibitor activity [GO:0004866]; kinase inhibitor activity [GO:0019210]	GO:0001501; GO:0001503; GO:0004866; GO:0004869; GO:0005576; GO:0005615; GO:0005788; GO:0005794; GO:0006907; GO:0006953; GO:0010951; GO:0019210; GO:0030500; GO:0030502; GO:0031012; GO:0031093; GO:0034774; GO:0046627; GO:0050727; GO:0050766; GO:0062023; GO:0070062; GO:0072562	blood microparticle [GO:0072562]; collagen-containing extracellular matrix [GO:0062023]; endoplasmic reticulum lumen [GO:0005788]; extracellular exosome [GO:0070062]; extracellular matrix [GO:0031012]; extracellular region [GO:0005576]; extracellular space [GO:0005615]; Golgi apparatus [GO:0005794]; platelet alpha granule lumen [GO:0031093]; secretory granule lumen [GO:0034774]
P02671	P02671	FIBA_HUMAN	Fibrinogen alpha chain [Cleaved into: Fibrinopeptide A; Fibrinogen alpha chain ]	FGA	866	FUNCTION: Cleaved by the protease thrombin to yield monomers which, together with fibrinogen beta (FGB) and fibrinogen gamma (FGG), polymerize to form an insoluble fibrin matrix. Fibrin has a major function in hemostasis as one of the primary components of blood clots. In addition, functions during the early stages of wound repair to stabilize the lesion and guide cell migration during re-epithel…	adaptive immune response [GO:0002250]; blood coagulation, common pathway [GO:0072377]; blood coagulation, fibrin clot formation [GO:0072378]; cell-matrix adhesion [GO:0007160]; fibrinolysis [GO:0042730]; induction of bacterial agglutination [GO:0043152]; innate immune response [GO:0045087]; negative regulation of blood coagulation, common pathway [GO:2000261]; negative regulation of endothelial c…	blood microparticle [GO:0072562]; cell surface [GO:0009986]; collagen-containing extracellular matrix [GO:0062023]; endoplasmic reticulum [GO:0005783]; endoplasmic reticulum lumen [GO:0005788]; external side of plasma membrane [GO:0009897]; extracellular exosome [GO:0070062]; extracellular region [GO:0005576]; extracellular space [GO:0005615]; extracellular vesicle [GO:1903561]; fibrinogen comple…	extracellular matrix structural constituent [GO:0005201]; metal ion binding [GO:0046872]; signaling receptor binding [GO:0005102]; structural molecule activity [GO:0005198]	GO:0002250; GO:0005102; GO:0005198; GO:0005201; GO:0005576; GO:0005577; GO:0005615; GO:0005783; GO:0005788; GO:0005886; GO:0007160; GO:0009897; GO:0009986; GO:0031091; GO:0031093; GO:0031639; GO:0034116; GO:0042730; GO:0043152; GO:0045087; GO:0045907; GO:0045921; GO:0046872; GO:0050714; GO:0051258; GO:0051592; GO:0062023; GO:0065003; GO:0070062; GO:0070374; GO:0070527; GO:0072377; GO:0072378; GO:…	blood microparticle [GO:0072562]; cell surface [GO:0009986]; collagen-containing extracellular matrix [GO:0062023]; endoplasmic reticulum [GO:0005783]; endoplasmic reticulum lumen [GO:0005788]; external side of plasma membrane [GO:0009897]; extracellular exosome [GO:0070062]; extracellular region [GO:0005576]; extracellular space [GO:0005615]; extracellular vesicle [GO:1903561]; fibrinogen comple…
P06396	P06396	GELS_HUMAN	Gelsolin (AGEL) (Actin-depolymerizing factor, ADF) (Brevin)	GSN	782	FUNCTION: Calcium-regulated, actin-modulating protein that binds to the plus (or barbed) ends of actin monomers or filaments, preventing monomer exchange (end-blocking or capping). It can promote the assembly of monomers into filaments (nucleation) as well as sever filaments already formed. Plays a role in ciliogenesis. {ECO:0000269|PubMed:20393563}.	actin filament capping [GO:0051693]; actin filament depolymerization [GO:0030042]; actin filament polymerization [GO:0030041]; actin filament reorganization [GO:0090527]; actin filament severing [GO:0051014]; actin nucleation [GO:0045010]; actin polymerization or depolymerization [GO:0008154]; amyloid fibril formation [GO:1990000]; barbed-end actin filament capping [GO:0051016]; cardiac muscle ce…	actin cap [GO:0030478]; actin cytoskeleton [GO:0015629]; blood microparticle [GO:0072562]; cortical actin cytoskeleton [GO:0030864]; cytoplasm [GO:0005737]; cytosol [GO:0005829]; extracellular exosome [GO:0070062]; extracellular region [GO:0005576]; extracellular space [GO:0005615]; ficolin-1-rich granule lumen [GO:1904813]; focal adhesion [GO:0005925]; lamellipodium [GO:0030027]; phagocytic vesi…	actin binding [GO:0003779]; actin filament binding [GO:0051015]; calcium ion binding [GO:0005509]; myosin II binding [GO:0045159]; phosphatidylinositol 3-kinase catalytic subunit binding [GO:0036313]; phosphatidylinositol-4,5-bisphosphate binding [GO:0005546]	GO:0002102; GO:0003779; GO:0005509; GO:0005546; GO:0005576; GO:0005615; GO:0005737; GO:0005829; GO:0005886; GO:0005925; GO:0006911; GO:0007417; GO:0008154; GO:0010628; GO:0014891; GO:0015629; GO:0016528; GO:0030027; GO:0030031; GO:0030041; GO:0030042; GO:0030478; GO:0030864; GO:0031648; GO:0034774; GO:0035994; GO:0036313; GO:0042989; GO:0045010; GO:0045159; GO:0045335; GO:0046597; GO:0051014; GO:…	actin cap [GO:0030478]; actin cytoskeleton [GO:0015629]; blood microparticle [GO:0072562]; cortical actin cytoskeleton [GO:0030864]; cytoplasm [GO:0005737]; cytosol [GO:0005829]; extracellular exosome [GO:0070062]; extracellular region [GO:0005576]; extracellular space [GO:0005615]; ficolin-1-rich granule lumen [GO:1904813]; focal adhesion [GO:0005925]; lamellipodium [GO:0030027]; phagocytic vesi…
P69905	P69905	HBA_HUMAN	Hemoglobin subunit alpha (Alpha-globin) (Hemoglobin alpha chain)	HBA1; HBA2	142	FUNCTION: Involved in oxygen transport from the lung to the various peripheral tissues.	carbon dioxide transport [GO:0015670]; cellular oxidant detoxification [GO:0098869]; hydrogen peroxide catabolic process [GO:0042744]; nitric oxide transport [GO:0030185]; oxygen transport [GO:0015671]; positive regulation of cell death [GO:0010942]; response to hydrogen peroxide [GO:0042542]	blood microparticle [GO:0072562]; cytosol [GO:0005829]; cytosolic small ribosomal subunit [GO:0022627]; endocytic vesicle lumen [GO:0071682]; extracellular exosome [GO:0070062]; extracellular region [GO:0005576]; extracellular space [GO:0005615]; haptoglobin-hemoglobin complex [GO:0031838]; hemoglobin complex [GO:0005833]; membrane [GO:0016020]; heme binding [GO:0020037]; iron ion binding [GO:000…	heme binding [GO:0020037]; iron ion binding [GO:0005506]; organic acid binding [GO:0043177]; oxygen binding [GO:0019825]; oxygen carrier activity [GO:0005344]	GO:0005344; GO:0005506; GO:0005576; GO:0005615; GO:0005829; GO:0005833; GO:0010942; GO:0015670; GO:0015671; GO:0016020; GO:0019825; GO:0020037; GO:0022627; GO:0030185; GO:0031838; GO:0042542; GO:0042744; GO:0043177; GO:0070062; GO:0071682; GO:0072562; GO:0098869	blood microparticle [GO:0072562]; cytosol [GO:0005829]; cytosolic small ribosomal subunit [GO:0022627]; endocytic vesicle lumen [GO:0071682]; extracellular exosome [GO:0070062]; extracellular region [GO:0005576]; extracellular space [GO:0005615]; haptoglobin-hemoglobin complex [GO:0031838]; hemoglobin complex [GO:0005833]; membrane [GO:0016020]
P02790	P02790	HEMO_HUMAN	Hemopexin (Beta-1B-glycoprotein)	HPX	462	FUNCTION: Binds heme and transports it to the liver for breakdown and iron recovery, after which the free hemopexin returns to the circulation.	cellular iron ion homeostasis [GO:0006879]; heme metabolic process [GO:0042168]; heme transport [GO:0015886]; hemoglobin metabolic process [GO:0020027]; positive regulation of humoral immune response mediated by circulating immunoglobulin [GO:0002925]; positive regulation of immunoglobulin production [GO:0002639]; positive regulation of interferon-gamma-mediated signaling pathway [GO:0060335]; po…	blood microparticle [GO:0072562]; collagen-containing extracellular matrix [GO:0062023]; endocytic vesicle lumen [GO:0071682]; extracellular exosome [GO:0070062]; extracellular region [GO:0005576]; extracellular space [GO:0005615]; heme transmembrane transporter activity [GO:0015232]; metal ion binding [GO:0046872]; cellular iron ion homeostasis [GO:0006879]; heme metabolic process [GO:0042168]; …	heme transmembrane transporter activity [GO:0015232]; metal ion binding [GO:0046872]	GO:0002639; GO:0002925; GO:0005576; GO:0005615; GO:0006879; GO:0015232; GO:0015886; GO:0020027; GO:0042168; GO:0042531; GO:0046872; GO:0060335; GO:0062023; GO:0070062; GO:0071682; GO:0072562	blood microparticle [GO:0072562]; collagen-containing extracellular matrix [GO:0062023]; endocytic vesicle lumen [GO:0071682]; extracellular exosome [GO:0070062]; extracellular region [GO:0005576]; extracellular space [GO:0005615]
P05546	P05546	HEP2_HUMAN	Heparin cofactor 2 (Heparin cofactor II, HC-II) (Protease inhibitor leuserpin-2, HLS2) (Serpin D1)	SERPIND1 HCF2	499	FUNCTION: Thrombin inhibitor activated by the glycosaminoglycans, heparin or dermatan sulfate. In the presence of the latter, HC-II becomes the predominant thrombin inhibitor in place of antithrombin III (AT-III). Also inhibits chymotrypsin, but in a glycosaminoglycan-independent manner. {ECO:0000269|PubMed:1939083}.; FUNCTION: Peptides at the N-terminal of HC-II have chemotactic activity for bot…	blood coagulation [GO:0007596]; chemotaxis [GO:0006935]; negative regulation of endopeptidase activity [GO:0010951]	endoplasmic reticulum lumen [GO:0005788]; extracellular exosome [GO:0070062]; extracellular region [GO:0005576]; extracellular space [GO:0005615]; endopeptidase inhibitor activity [GO:0004866]; heparin binding [GO:0008201]; serine-type endopeptidase inhibitor activity [GO:0004867]; blood coagulation [GO:0007596]; chemotaxis [GO:0006935]; negative regulation of endopeptidase activity [GO:0010951]	endopeptidase inhibitor activity [GO:0004866]; heparin binding [GO:0008201]; serine-type endopeptidase inhibitor activity [GO:0004867]	GO:0004866; GO:0004867; GO:0005576; GO:0005615; GO:0005788; GO:0006935; GO:0007596; GO:0008201; GO:0010951; GO:0070062	endoplasmic reticulum lumen [GO:0005788]; extracellular exosome [GO:0070062]; extracellular region [GO:0005576]; extracellular space [GO:0005615]
P00738	P00738	HPT_HUMAN	Haptoglobin (Zonulin) [Cleaved into: Haptoglobin alpha chain; Haptoglobin beta chain ]	HP	406	FUNCTION: As a result of hemolysis, hemoglobin is found to accumulate in the kidney and is secreted in the urine. Haptoglobin captures, and combines with free plasma hemoglobin to allow hepatic recycling of heme iron and to prevent kidney damage. Haptoglobin also acts as an antioxidant, has antibacterial activity, and plays a role in modulating many aspects of the acute phase response. Hemoglobin…	acute inflammatory response [GO:0002526]; acute-phase response [GO:0006953]; defense response [GO:0006952]; defense response to bacterium [GO:0042742]; immune system process [GO:0002376]; negative regulation of hydrogen peroxide catabolic process [GO:2000296]; negative regulation of oxidoreductase activity [GO:0051354]; positive regulation of cell death [GO:0010942]; response to hydrogen peroxide…	blood microparticle [GO:0072562]; endocytic vesicle lumen [GO:0071682]; extracellular exosome [GO:0070062]; extracellular region [GO:0005576]; extracellular space [GO:0005615]; haptoglobin-hemoglobin complex [GO:0031838]; specific granule lumen [GO:0035580]; tertiary granule lumen [GO:1904724]; antioxidant activity [GO:0016209]; hemoglobin binding [GO:0030492]; serine-type endopeptidase activity …	antioxidant activity [GO:0016209]; hemoglobin binding [GO:0030492]; serine-type endopeptidase activity [GO:0004252]	GO:0002376; GO:0002526; GO:0004252; GO:0005576; GO:0005615; GO:0006952; GO:0006953; GO:0010942; GO:0016209; GO:0030492; GO:0031638; GO:0031838; GO:0035580; GO:0042542; GO:0042742; GO:0051354; GO:0070062; GO:0071682; GO:0072562; GO:1904724; GO:2000296	blood microparticle [GO:0072562]; endocytic vesicle lumen [GO:0071682]; extracellular exosome [GO:0070062]; extracellular region [GO:0005576]; extracellular space [GO:0005615]; haptoglobin-hemoglobin complex [GO:0031838]; specific granule lumen [GO:0035580]; tertiary granule lumen [GO:1904724]
P05155	P05155	IC1_HUMAN	Plasma protease C1 inhibitor, C1 Inh, C1Inh (C1 esterase inhibitor) (C1-inhibiting factor) (Serpin G1)	SERPING1 C1IN C1NH	500	FUNCTION: Activation of the C1 complex is under control of the C1-inhibitor. It forms a proteolytically inactive stoichiometric complex with the C1r or C1s proteases. May play a potentially crucial role in regulating important physiological pathways including complement activation, blood coagulation, fibrinolysis and the generation of kinins. Very efficient inhibitor of FXIIa. Inhibits chymotryps…	aging [GO:0007568]; blood circulation [GO:0008015]; blood coagulation [GO:0007596]; complement activation, classical pathway [GO:0006958]; fibrinolysis [GO:0042730]; innate immune response [GO:0045087]; negative regulation of complement activation, lectin pathway [GO:0001869]; negative regulation of endopeptidase activity [GO:0010951]	blood microparticle [GO:0072562]; collagen-containing extracellular matrix [GO:0062023]; endoplasmic reticulum lumen [GO:0005788]; extracellular exosome [GO:0070062]; extracellular region [GO:0005576]; extracellular space [GO:0005615]; platelet alpha granule lumen [GO:0031093]; serine-type endopeptidase inhibitor activity [GO:0004867]; aging [GO:0007568]; blood circulation [GO:0008015]; blood coa…	serine-type endopeptidase inhibitor activity [GO:0004867]	GO:0001869; GO:0004867; GO:0005576; GO:0005615; GO:0005788; GO:0006958; GO:0007568; GO:0007596; GO:0008015; GO:0010951; GO:0031093; GO:0042730; GO:0045087; GO:0062023; GO:0070062; GO:0072562	blood microparticle [GO:0072562]; collagen-containing extracellular matrix [GO:0062023]; endoplasmic reticulum lumen [GO:0005788]; extracellular exosome [GO:0070062]; extracellular region [GO:0005576]; extracellular space [GO:0005615]; platelet alpha granule lumen [GO:0031093]
P01876	P01876	IGHA1_HUMAN	Immunoglobulin heavy constant alpha 1 (Ig alpha-1 chain C region) (Ig alpha-1 chain C region BUR) (Ig alpha-1 chain C region TRO)	IGHA1	353	FUNCTION: Constant region of immunoglobulin heavy chains. Immunoglobulins, also known as antibodies, are membrane-bound or secreted glycoproteins produced by B lymphocytes. In the recognition phase of humoral immunity, the membrane-bound immunoglobulins serve as receptors which, upon binding of a specific antigen, trigger the clonal expansion and differentiation of B lymphocytes into immunoglobul…	adaptive immune response [GO:0002250]; antibacterial humoral response [GO:0019731]; B cell receptor signaling pathway [GO:0050853]; complement activation, classical pathway [GO:0006958]; defense response to bacterium [GO:0042742]; glomerular filtration [GO:0003094]; immune response [GO:0006955]; innate immune response [GO:0045087]; phagocytosis, engulfment [GO:0006911]; phagocytosis, recognition …	blood microparticle [GO:0072562]; external side of plasma membrane [GO:0009897]; extracellular exosome [GO:0070062]; extracellular region [GO:0005576]; extracellular space [GO:0005615]; IgA immunoglobulin complex [GO:0071745]; IgG immunoglobulin complex [GO:0071735]; immunoglobulin complex, circulating [GO:0042571]; monomeric IgA immunoglobulin complex [GO:0071748]; plasma membrane [GO:0005886]; …	antigen binding [GO:0003823]	GO:0001895; GO:0002250; GO:0003094; GO:0003823; GO:0005576; GO:0005615; GO:0005886; GO:0006910; GO:0006911; GO:0006955; GO:0006958; GO:0009897; GO:0018298; GO:0019731; GO:0042571; GO:0042742; GO:0045087; GO:0050853; GO:0050871; GO:0060267; GO:0070062; GO:0071735; GO:0071745; GO:0071748; GO:0071751; GO:0071752; GO:0072562	blood microparticle [GO:0072562]; external side of plasma membrane [GO:0009897]; extracellular exosome [GO:0070062]; extracellular region [GO:0005576]; extracellular space [GO:0005615]; IgA immunoglobulin complex [GO:0071745]; IgG immunoglobulin complex [GO:0071735]; immunoglobulin complex, circulating [GO:0042571]; monomeric IgA immunoglobulin complex [GO:0071748]; plasma membrane [GO:0005886]; …
P01871	P01871	IGHM_HUMAN	Immunoglobulin heavy constant mu (Ig mu chain C region) (Ig mu chain C region BOT) (Ig mu chain C region GAL) (Ig mu chain C region OU)	IGHM	453	FUNCTION: Constant region of immunoglobulin heavy chains. Immunoglobulins, also known as antibodies, are membrane-bound or secreted glycoproteins produced by B lymphocytes. In the recognition phase of humoral immunity, the membrane-bound immunoglobulins serve as receptors which, upon binding of a specific antigen, trigger the clonal expansion and differentiation of B lymphocytes into immunoglobul…	adaptive immune response [GO:0002250]; antibacterial humoral response [GO:0019731]; B cell receptor signaling pathway [GO:0050853]; complement activation, classical pathway [GO:0006958]; defense response to bacterium [GO:0042742]; defense response to Gram-negative bacterium [GO:0050829]; innate immune response [GO:0045087]; phagocytosis, engulfment [GO:0006911]; phagocytosis, recognition [GO:0006…	blood microparticle [GO:0072562]; cell surface [GO:0009986]; external side of plasma membrane [GO:0009897]; extracellular exosome [GO:0070062]; extracellular space [GO:0005615]; hexameric IgM immunoglobulin complex [GO:0071757]; IgM immunoglobulin complex [GO:0071753]; immunoglobulin complex, circulating [GO:0042571]; integral component of membrane [GO:0016021]; pentameric IgM immunoglobulin comp…	antigen binding [GO:0003823]	GO:0002250; GO:0003823; GO:0005615; GO:0005886; GO:0006910; GO:0006911; GO:0006958; GO:0009897; GO:0009986; GO:0016021; GO:0019731; GO:0042571; GO:0042742; GO:0045087; GO:0050829; GO:0050853; GO:0050871; GO:0070062; GO:0071753; GO:0071756; GO:0071757; GO:0072562	blood microparticle [GO:0072562]; cell surface [GO:0009986]; external side of plasma membrane [GO:0009897]; extracellular exosome [GO:0070062]; extracellular space [GO:0005615]; hexameric IgM immunoglobulin complex [GO:0071757]; IgM immunoglobulin complex [GO:0071753]; immunoglobulin complex, circulating [GO:0042571]; integral component of membrane [GO:0016021]; pentameric IgM immunoglobulin comp…
P08514	P08514	ITA2B_HUMAN	Integrin alpha-IIb (GPalpha IIb, GPIIb) (Platelet membrane glycoprotein IIb) (CD antigen CD41) [Cleaved into: Integrin alpha-IIb heavy chain; Integrin alpha-IIb light chain, form 1; Integrin alpha-IIb light chain, form 2 ]	ITGA2B GP2B ITGAB	1039	FUNCTION: Integrin alpha-IIb/beta-3 is a receptor for fibronectin, fibrinogen, plasminogen, prothrombin, thrombospondin and vitronectin. It recognizes the sequence R-G-D in a wide array of ligands. It recognizes the sequence H-H-L-G-G-G-A-K-Q-A-G-D-V in fibrinogen gamma chain. Following activation integrin alpha-IIb/beta-3 brings about platelet/platelet interaction through binding of soluble fibr…	angiogenesis [GO:0001525]; cell adhesion mediated by integrin [GO:0033627]; cell-cell adhesion [GO:0098609]; cell-matrix adhesion [GO:0007160]; integrin-mediated signaling pathway [GO:0007229]	blood microparticle [GO:0072562]; cell surface [GO:0009986]; external side of plasma membrane [GO:0009897]; extracellular exosome [GO:0070062]; focal adhesion [GO:0005925]; integrin complex [GO:0008305]; plasma membrane [GO:0005886]; platelet alpha granule membrane [GO:0031092]; extracellular matrix binding [GO:0050840]; identical protein binding [GO:0042802]; integrin binding [GO:0005178]; metal…	extracellular matrix binding [GO:0050840]; identical protein binding [GO:0042802]; integrin binding [GO:0005178]; metal ion binding [GO:0046872]	GO:0001525; GO:0005178; GO:0005886; GO:0005925; GO:0007160; GO:0007229; GO:0008305; GO:0009897; GO:0009986; GO:0031092; GO:0033627; GO:0042802; GO:0046872; GO:0050840; GO:0070062; GO:0072562; GO:0098609	blood microparticle [GO:0072562]; cell surface [GO:0009986]; external side of plasma membrane [GO:0009897]; extracellular exosome [GO:0070062]; focal adhesion [GO:0005925]; integrin complex [GO:0008305]; plasma membrane [GO:0005886]; platelet alpha granule membrane [GO:0031092]
P19827	P19827	ITIH1_HUMAN	Inter-alpha-trypsin inhibitor heavy chain H1, ITI heavy chain H1, ITI-HC1, Inter-alpha-inhibitor heavy chain 1 (Inter-alpha-trypsin inhibitor complex component III) (Serum-derived hyaluronan-associated protein, SHAP)	ITIH1 IGHEP1	911	FUNCTION: May act as a carrier of hyaluronan in serum or as a binding protein between hyaluronan and other matrix protein, including those on cell surfaces in tissues to regulate the localization, synthesis and degradation of hyaluronan which are essential to cells undergoing biological processes.; FUNCTION: Contains a potential peptide which could stimulate a broad spectrum of phagocytotic cells.	hyaluronan metabolic process [GO:0030212]	blood microparticle [GO:0072562]; collagen-containing extracellular matrix [GO:0062023]; extracellular exosome [GO:0070062]; extracellular region [GO:0005576]; calcium ion binding [GO:0005509]; hyaluronic acid binding [GO:0005540]; serine-type endopeptidase inhibitor activity [GO:0004867]; hyaluronan metabolic process [GO:0030212]	calcium ion binding [GO:0005509]; hyaluronic acid binding [GO:0005540]; serine-type endopeptidase inhibitor activity [GO:0004867]	GO:0004867; GO:0005509; GO:0005540; GO:0005576; GO:0030212; GO:0062023; GO:0070062; GO:0072562	blood microparticle [GO:0072562]; collagen-containing extracellular matrix [GO:0062023]; extracellular exosome [GO:0070062]; extracellular region [GO:0005576]
P19823	P19823	ITIH2_HUMAN	Inter-alpha-trypsin inhibitor heavy chain H2, ITI heavy chain H2, ITI-HC2, Inter-alpha-inhibitor heavy chain 2 (Inter-alpha-trypsin inhibitor complex component II) (Serum-derived hyaluronan-associated protein, SHAP)	ITIH2 IGHEP2	946	FUNCTION: May act as a carrier of hyaluronan in serum or as a binding protein between hyaluronan and other matrix protein, including those on cell surfaces in tissues to regulate the localization, synthesis and degradation of hyaluronan which are essential to cells undergoing biological processes.	hyaluronan metabolic process [GO:0030212]	blood microparticle [GO:0072562]; collagen-containing extracellular matrix [GO:0062023]; endoplasmic reticulum lumen [GO:0005788]; extracellular exosome [GO:0070062]; extracellular region [GO:0005576]; endopeptidase inhibitor activity [GO:0004866]; hyaluronic acid binding [GO:0005540]; serine-type endopeptidase inhibitor activity [GO:0004867]; hyaluronan metabolic process [GO:0030212]	endopeptidase inhibitor activity [GO:0004866]; hyaluronic acid binding [GO:0005540]; serine-type endopeptidase inhibitor activity [GO:0004867]	GO:0004866; GO:0004867; GO:0005540; GO:0005576; GO:0005788; GO:0030212; GO:0062023; GO:0070062; GO:0072562	blood microparticle [GO:0072562]; collagen-containing extracellular matrix [GO:0062023]; endoplasmic reticulum lumen [GO:0005788]; extracellular exosome [GO:0070062]; extracellular region [GO:0005576]
Q14624	Q14624	ITIH4_HUMAN	Inter-alpha-trypsin inhibitor heavy chain H4, ITI heavy chain H4, ITI-HC4, Inter-alpha-inhibitor heavy chain 4 (Inter-alpha-trypsin inhibitor family heavy chain-related protein, IHRP) (Plasma kallikrein sensitive glycoprotein 120, Gp120, PK-120) [Cleaved into: 70 kDa inter-alpha-trypsin inhibitor heavy chain H4; 35 kDa inter-alpha-trypsin inhibitor heavy chain H4 ]	ITIH4 IHRP ITIHL1 PK120 PRO1851	930	FUNCTION: Type II acute-phase protein (APP) involved in inflammatory responses to trauma. May also play a role in liver development or regeneration. {ECO:0000269|PubMed:19263524}.	acute-phase response [GO:0006953]; hyaluronan metabolic process [GO:0030212]; response to cytokine [GO:0034097]	blood microparticle [GO:0072562]; collagen-containing extracellular matrix [GO:0062023]; extracellular exosome [GO:0070062]; extracellular region [GO:0005576]; plasma membrane [GO:0005886]; platelet dense granule lumen [GO:0031089]; endopeptidase inhibitor activity [GO:0004866]; serine-type endopeptidase inhibitor activity [GO:0004867]; acute-phase response [GO:0006953]; hyaluronan metabolic proc…	endopeptidase inhibitor activity [GO:0004866]; serine-type endopeptidase inhibitor activity [GO:0004867]	GO:0004866; GO:0004867; GO:0005576; GO:0005886; GO:0006953; GO:0030212; GO:0031089; GO:0034097; GO:0062023; GO:0070062; GO:0072562	blood microparticle [GO:0072562]; collagen-containing extracellular matrix [GO:0062023]; extracellular exosome [GO:0070062]; extracellular region [GO:0005576]; plasma membrane [GO:0005886]; platelet dense granule lumen [GO:0031089]
P03952	P03952	KLKB1_HUMAN	Plasma kallikrein, EC 3.4.21.34 (Fletcher factor) (Kininogenin) (Plasma prekallikrein, PKK) [Cleaved into: Plasma kallikrein heavy chain; Plasma kallikrein light chain ]	KLKB1 KLK3	638	FUNCTION: The enzyme cleaves Lys-Arg and Arg-Ser bonds. It activates, in a reciprocal reaction, factor XII after its binding to a negatively charged surface. It also releases bradykinin from HMW kininogen and may also play a role in the renin-angiotensin system by converting prorenin into renin.	blood coagulation [GO:0007596]; blood coagulation, intrinsic pathway [GO:0007597]; Factor XII activation [GO:0002542]; fibrinolysis [GO:0042730]; plasminogen activation [GO:0031639]; positive regulation of fibrinolysis [GO:0051919]; proteolysis [GO:0006508]; zymogen activation [GO:0031638]	extracellular exosome [GO:0070062]; extracellular region [GO:0005576]; extracellular space [GO:0005615]; plasma membrane [GO:0005886]; serine-type endopeptidase complex [GO:1905370]; serine-type endopeptidase activity [GO:0004252]; blood coagulation [GO:0007596]; blood coagulation, intrinsic pathway [GO:0007597]; Factor XII activation [GO:0002542]; fibrinolysis [GO:0042730]; plasminogen activatio…	serine-type endopeptidase activity [GO:0004252]	GO:0002542; GO:0004252; GO:0005576; GO:0005615; GO:0005886; GO:0006508; GO:0007596; GO:0007597; GO:0031638; GO:0031639; GO:0042730; GO:0051919; GO:0070062; GO:1905370	extracellular exosome [GO:0070062]; extracellular region [GO:0005576]; extracellular space [GO:0005615]; plasma membrane [GO:0005886]; serine-type endopeptidase complex [GO:1905370]
P51884	P51884	LUM_HUMAN	Lumican (Keratan sulfate proteoglycan lumican, KSPG lumican)	LUM LDC SLRR2D	338		collagen fibril organization [GO:0030199]; positive regulation of transcription by RNA polymerase II [GO:0045944]; positive regulation of transforming growth factor beta1 production [GO:0032914]; visual perception [GO:0007601]	collagen-containing extracellular matrix [GO:0062023]; extracellular exosome [GO:0070062]; extracellular matrix [GO:0031012]; extracellular region [GO:0005576]; extracellular space [GO:0005615]; fibrillar collagen trimer [GO:0005583]; Golgi lumen [GO:0005796]; lysosomal lumen [GO:0043202]; collagen binding [GO:0005518]; extracellular matrix structural constituent [GO:0005201]; extracellular matri…	collagen binding [GO:0005518]; extracellular matrix structural constituent [GO:0005201]; extracellular matrix structural constituent conferring compression resistance [GO:0030021]	GO:0005201; GO:0005518; GO:0005576; GO:0005583; GO:0005615; GO:0005796; GO:0007601; GO:0030021; GO:0030199; GO:0031012; GO:0032914; GO:0043202; GO:0045944; GO:0062023; GO:0070062	collagen-containing extracellular matrix [GO:0062023]; extracellular exosome [GO:0070062]; extracellular matrix [GO:0031012]; extracellular region [GO:0005576]; extracellular space [GO:0005615]; fibrillar collagen trimer [GO:0005583]; Golgi lumen [GO:0005796]; lysosomal lumen [GO:0043202]
P00747	P00747	PLMN_HUMAN	Plasminogen, EC 3.4.21.7 [Cleaved into: Plasmin heavy chain A; Activation peptide; Angiostatin; Plasmin heavy chain A, short form; Plasmin light chain B ]	PLG	810	FUNCTION: Plasmin dissolves the fibrin of blood clots and acts as a proteolytic factor in a variety of other processes including embryonic development, tissue remodeling, tumor invasion, and inflammation. In ovulation, weakens the walls of the Graafian follicle. It activates the urokinase-type plasminogen activator, collagenases and several complement zymogens, such as C1 and C5. Cleavage of fibr…	biological process involved in interaction with symbiont [GO:0051702]; blood coagulation [GO:0007596]; extracellular matrix disassembly [GO:0022617]; fibrinolysis [GO:0042730]; labyrinthine layer blood vessel development [GO:0060716]; mononuclear cell migration [GO:0071674]; muscle cell cellular homeostasis [GO:0046716]; myoblast differentiation [GO:0045445]; negative regulation of cell populatio…	blood microparticle [GO:0072562]; cell surface [GO:0009986]; collagen-containing extracellular matrix [GO:0062023]; extracellular exosome [GO:0070062]; extracellular region [GO:0005576]; extracellular space [GO:0005615]; extrinsic component of external side of plasma membrane [GO:0031232]; extrinsic component of plasma membrane [GO:0019897]; glutamatergic synapse [GO:0098978]; plasma membrane [GO…	apolipoprotein binding [GO:0034185]; chaperone binding [GO:0051087]; endopeptidase activity [GO:0004175]; enzyme binding [GO:0019899]; kinase binding [GO:0019900]; protein antigen binding [GO:1990405]; protein domain specific binding [GO:0019904]; serine-type endopeptidase activity [GO:0004252]; serine-type peptidase activity [GO:0008236]; signaling receptor binding [GO:0005102]	GO:0004175; GO:0004252; GO:0005102; GO:0005576; GO:0005615; GO:0005886; GO:0006508; GO:0007596; GO:0008236; GO:0008285; GO:0009986; GO:0010812; GO:0019897; GO:0019899; GO:0019900; GO:0019904; GO:0022617; GO:0031093; GO:0031232; GO:0034185; GO:0042246; GO:0042730; GO:0043536; GO:0045445; GO:0046716; GO:0048771; GO:0051087; GO:0051702; GO:0051918; GO:0051919; GO:0060707; GO:0060716; GO:0062023; GO:…	blood microparticle [GO:0072562]; cell surface [GO:0009986]; collagen-containing extracellular matrix [GO:0062023]; extracellular exosome [GO:0070062]; extracellular region [GO:0005576]; extracellular space [GO:0005615]; extrinsic component of external side of plasma membrane [GO:0031232]; extrinsic component of plasma membrane [GO:0019897]; glutamatergic synapse [GO:0098978]; plasma membrane [GO…
P32119	P32119	PRDX2_HUMAN	Peroxiredoxin-2, EC 1.11.1.24 (Natural killer cell-enhancing factor B, NKEF-B) (PRP) (Thiol-specific antioxidant protein, TSA) (Thioredoxin peroxidase 1) (Thioredoxin-dependent peroxide reductase 1) (Thioredoxin-dependent peroxiredoxin 2)	PRDX2 NKEFB TDPX1	198	FUNCTION: Thiol-specific peroxidase that catalyzes the reduction of hydrogen peroxide and organic hydroperoxides to water and alcohols, respectively. Plays a role in cell protection against oxidative stress by detoxifying peroxides and as sensor of hydrogen peroxide-mediated signaling events. Might participate in the signaling cascades of growth factors and tumor necrosis factor-alpha by regulati…	cell redox homeostasis [GO:0045454]; cellular response to oxidative stress [GO:0034599]; defense response to tumor cell [GO:0002357]; homeostasis of number of cells [GO:0048872]; hydrogen peroxide catabolic process [GO:0042744]; leukocyte activation [GO:0045321]; negative regulation of apoptotic process [GO:0043066]; negative regulation of extrinsic apoptotic signaling pathway in absence of ligan…	cytoplasm [GO:0005737]; cytosol [GO:0005829]; extracellular exosome [GO:0070062]; antioxidant activity [GO:0016209]; thioredoxin peroxidase activity [GO:0008379]; cell redox homeostasis [GO:0045454]; cellular response to oxidative stress [GO:0034599]; defense response to tumor cell [GO:0002357]; homeostasis of number of cells [GO:0048872]; hydrogen peroxide catabolic process [GO:0042744]; leukocy…	antioxidant activity [GO:0016209]; thioredoxin peroxidase activity [GO:0008379]	GO:0002357; GO:0002536; GO:0005737; GO:0005829; GO:0006979; GO:0008379; GO:0010310; GO:0016209; GO:0019430; GO:0030194; GO:0031665; GO:0032088; GO:0032496; GO:0034599; GO:0042098; GO:0042744; GO:0042981; GO:0043066; GO:0043410; GO:0045321; GO:0045454; GO:0045581; GO:0048538; GO:0048872; GO:0070062; GO:2001240	cytoplasm [GO:0005737]; cytosol [GO:0005829]; extracellular exosome [GO:0070062]
P04278	P04278	SHBG_HUMAN	Sex hormone-binding globulin, SHBG (Sex steroid-binding protein, SBP) (Testis-specific androgen-binding protein, ABP) (Testosterone-estradiol-binding globulin, TeBG) (Testosterone-estrogen-binding globulin)	SHBG	402	FUNCTION: Functions as an androgen transport protein, but may also be involved in receptor mediated processes. Each dimer binds one molecule of steroid. Specific for 5-alpha-dihydrotestosterone, testosterone, and 17-beta-estradiol. Regulates the plasma metabolic clearance rate of steroid hormones by controlling their plasma concentration.		extracellular exosome [GO:0070062]; extracellular region [GO:0005576]; androgen binding [GO:0005497]; steroid binding [GO:0005496]	androgen binding [GO:0005497]; steroid binding [GO:0005496]	GO:0005496; GO:0005497; GO:0005576; GO:0070062	extracellular exosome [GO:0070062]; extracellular region [GO:0005576]
P00734	P00734	THRB_HUMAN	Prothrombin, EC 3.4.21.5 (Coagulation factor II) [Cleaved into: Activation peptide fragment 1; Activation peptide fragment 2; Thrombin light chain; Thrombin heavy chain ]	F2	622	FUNCTION: Thrombin, which cleaves bonds after Arg and Lys, converts fibrinogen to fibrin and activates factors V, VII, VIII, XIII, and, in complex with thrombomodulin, protein C. Functions in blood homeostasis, inflammation and wound healing. {ECO:0000269|PubMed:2856554}.	acute-phase response [GO:0006953]; antimicrobial humoral immune response mediated by antimicrobial peptide [GO:0061844]; blood coagulation [GO:0007596]; blood coagulation, common pathway [GO:0072377]; cell surface receptor signaling pathway [GO:0007166]; cytolysis by host of symbiont cells [GO:0051838]; fibrinolysis [GO:0042730]; negative regulation of astrocyte differentiation [GO:0048712]; nega…	blood microparticle [GO:0072562]; collagen-containing extracellular matrix [GO:0062023]; endoplasmic reticulum lumen [GO:0005788]; extracellular exosome [GO:0070062]; extracellular region [GO:0005576]; extracellular space [GO:0005615]; Golgi lumen [GO:0005796]; membrane [GO:0016020]; plasma membrane [GO:0005886]; serine-type endopeptidase complex [GO:1905370]; calcium ion binding [GO:0005509]; gr…	calcium ion binding [GO:0005509]; growth factor activity [GO:0008083]; heparin binding [GO:0008201]; lipopolysaccharide binding [GO:0001530]; serine-type endopeptidase activity [GO:0004252]; signaling receptor binding [GO:0005102]; thrombospondin receptor activity [GO:0070053]	GO:0001530; GO:0001934; GO:0004252; GO:0005102; GO:0005509; GO:0005576; GO:0005615; GO:0005788; GO:0005796; GO:0005886; GO:0006508; GO:0006953; GO:0007166; GO:0007596; GO:0008083; GO:0008201; GO:0008284; GO:0008360; GO:0009611; GO:0010544; GO:0014068; GO:0016020; GO:0030168; GO:0030193; GO:0030194; GO:0030195; GO:0030307; GO:0031638; GO:0032967; GO:0042730; GO:0045861; GO:0046427; GO:0048712; GO:…	blood microparticle [GO:0072562]; collagen-containing extracellular matrix [GO:0062023]; endoplasmic reticulum lumen [GO:0005788]; extracellular exosome [GO:0070062]; extracellular region [GO:0005576]; extracellular space [GO:0005615]; Golgi lumen [GO:0005796]; membrane [GO:0016020]; plasma membrane [GO:0005886]; serine-type endopeptidase complex [GO:1905370]
P02787	P02787	TRFE_HUMAN	Serotransferrin, Transferrin (Beta-1 metal-binding globulin) (Siderophilin)	TF PRO1400	698	FUNCTION: Transferrins are iron binding transport proteins which can bind two Fe(3+) ions in association with the binding of an anion, usually bicarbonate. It is responsible for the transport of iron from sites of absorption and heme degradation to those of storage and utilization. Serum transferrin may also have a further role in stimulating cell proliferation.; FUNCTION: (Microbial infection) S…	actin filament organization [GO:0007015]; antibacterial humoral response [GO:0019731]; cellular iron ion homeostasis [GO:0006879]; cellular response to iron ion [GO:0071281]; ERK1 and ERK2 cascade [GO:0070371]; iron ion homeostasis [GO:0055072]; iron ion transport [GO:0006826]; osteoclast differentiation [GO:0030316]; positive regulation of bone resorption [GO:0045780]; positive regulation of cel…	apical plasma membrane [GO:0016324]; basal part of cell [GO:0045178]; basal plasma membrane [GO:0009925]; blood microparticle [GO:0072562]; cell surface [GO:0009986]; clathrin-coated endocytic vesicle membrane [GO:0030669]; clathrin-coated pit [GO:0005905]; cytoplasmic vesicle [GO:0031410]; early endosome [GO:0005769]; endocytic vesicle [GO:0030139]; endoplasmic reticulum lumen [GO:0005788]; endo…	ferric iron binding [GO:0008199]; ferrous iron binding [GO:0008198]; iron chaperone activity [GO:0034986]; transferrin receptor binding [GO:1990459]	GO:0001895; GO:0005576; GO:0005615; GO:0005769; GO:0005770; GO:0005788; GO:0005886; GO:0005905; GO:0006826; GO:0006879; GO:0007015; GO:0008198; GO:0008199; GO:0009925; GO:0009986; GO:0010008; GO:0016324; GO:0019731; GO:0030139; GO:0030316; GO:0030669; GO:0031232; GO:0031410; GO:0031647; GO:0031982; GO:0034756; GO:0034774; GO:0034986; GO:0042327; GO:0045178; GO:0045780; GO:0045893; GO:0048260; GO:…	apical plasma membrane [GO:0016324]; basal part of cell [GO:0045178]; basal plasma membrane [GO:0009925]; blood microparticle [GO:0072562]; cell surface [GO:0009986]; clathrin-coated endocytic vesicle membrane [GO:0030669]; clathrin-coated pit [GO:0005905]; cytoplasmic vesicle [GO:0031410]; early endosome [GO:0005769]; endocytic vesicle [GO:0030139]; endoplasmic reticulum lumen [GO:0005788]; endo…
P02774	P02774	VTDB_HUMAN	Vitamin D-binding protein, DBP, VDB (Gc protein-derived macrophage activating factor, Gc-MAF, GcMAF) (Gc-globulin) (Group-specific component, Gc) (Vitamin D-binding protein-macrophage activating factor, DBP-maf)	GC	474	FUNCTION: Involved in vitamin D transport and storage, scavenging of extracellular G-actin, enhancement of the chemotactic activity of C5 alpha for neutrophils in inflammation and macrophage activation. {ECO:0000305|PubMed:16302727}.	vitamin D metabolic process [GO:0042359]; vitamin transport [GO:0051180]	blood microparticle [GO:0072562]; cytoplasm [GO:0005737]; cytosol [GO:0005829]; extracellular exosome [GO:0070062]; extracellular region [GO:0005576]; extracellular space [GO:0005615]; lysosomal lumen [GO:0043202]; actin binding [GO:0003779]; calcidiol binding [GO:1902118]; vitamin D binding [GO:0005499]; vitamin transmembrane transporter activity [GO:0090482]; vitamin D metabolic process [GO:004…	actin binding [GO:0003779]; calcidiol binding [GO:1902118]; vitamin D binding [GO:0005499]; vitamin transmembrane transporter activity [GO:0090482]	GO:0003779; GO:0005499; GO:0005576; GO:0005615; GO:0005737; GO:0005829; GO:0042359; GO:0043202; GO:0051180; GO:0070062; GO:0072562; GO:0090482; GO:1902118	blood microparticle [GO:0072562]; cytoplasm [GO:0005737]; cytosol [GO:0005829]; extracellular exosome [GO:0070062]; extracellular region [GO:0005576]; extracellular space [GO:0005615]; lysosomal lumen [GO:0043202]
P04004	P04004	VTNC_HUMAN	Vitronectin, VN (S-protein) (Serum-spreading factor) (V75) [Cleaved into: Vitronectin V65 subunit; Vitronectin V10 subunit; Somatomedin-B ]	VTN	478	FUNCTION: Vitronectin is a cell adhesion and spreading factor found in serum and tissues. Vitronectin interact with glycosaminoglycans and proteoglycans. Is recognized by certain members of the integrin family and serves as a cell-to-substrate adhesion molecule. Inhibitor of the membrane-damaging effect of the terminal cytolytic complement pathway.; FUNCTION: Somatomedin-B is a growth hormone-dep…	cell adhesion [GO:0007155]; cell adhesion mediated by integrin [GO:0033627]; cell migration [GO:0016477]; cell-matrix adhesion [GO:0007160]; endodermal cell differentiation [GO:0035987]; immune response [GO:0006955]; negative regulation of blood coagulation [GO:0030195]; negative regulation of endopeptidase activity [GO:0010951]; negative regulation of fibrinolysis [GO:0051918]; positive regulati…	alphav-beta3 integrin-vitronectin complex [GO:0071062]; blood microparticle [GO:0072562]; collagen-containing extracellular matrix [GO:0062023]; endoplasmic reticulum [GO:0005783]; extracellular exosome [GO:0070062]; extracellular region [GO:0005576]; extracellular space [GO:0005615]; intracellular membrane-bounded organelle [GO:0043231]; peptidase inhibitor complex [GO:1904090]; protein complex …	extracellular matrix binding [GO:0050840]; extracellular matrix structural constituent [GO:0005201]; heparin binding [GO:0008201]; integrin binding [GO:0005178]; polysaccharide binding [GO:0030247]; scavenger receptor activity [GO:0005044]	GO:0005044; GO:0005178; GO:0005201; GO:0005576; GO:0005615; GO:0005783; GO:0006955; GO:0007155; GO:0007160; GO:0008201; GO:0010951; GO:0014911; GO:0016477; GO:0030155; GO:0030195; GO:0030247; GO:0030949; GO:0032092; GO:0033627; GO:0035987; GO:0043231; GO:0048260; GO:0050731; GO:0050840; GO:0051918; GO:0061302; GO:0062023; GO:0070062; GO:0071062; GO:0072562; GO:0090303; GO:0098637; GO:1904090	alphav-beta3 integrin-vitronectin complex [GO:0071062]; blood microparticle [GO:0072562]; collagen-containing extracellular matrix [GO:0062023]; endoplasmic reticulum [GO:0005783]; extracellular exosome [GO:0070062]; extracellular region [GO:0005576]; extracellular space [GO:0005615]; intracellular membrane-bounded organelle [GO:0043231]; peptidase inhibitor complex [GO:1904090]; protein complex …
P04275	P04275	VWF_HUMAN	von Willebrand factor, vWF [Cleaved into: von Willebrand antigen 2 (von Willebrand antigen II) ]	VWF F8VWF	2813	FUNCTION: Important in the maintenance of hemostasis, it promotes adhesion of platelets to the sites of vascular injury by forming a molecular bridge between sub-endothelial collagen matrix and platelet-surface receptor complex GPIb-IX-V. Also acts as a chaperone for coagulation factor VIII, delivering it to the site of injury, stabilizing its heterodimeric structure and protecting it from premat…	blood coagulation [GO:0007596]; cell adhesion [GO:0007155]; cell-substrate adhesion [GO:0031589]; hemostasis [GO:0007599]; platelet activation [GO:0030168]; positive regulation of intracellular signal transduction [GO:1902533]; response to wounding [GO:0009611]	collagen-containing extracellular matrix [GO:0062023]; endoplasmic reticulum [GO:0005783]; extracellular exosome [GO:0070062]; extracellular matrix [GO:0031012]; extracellular region [GO:0005576]; extracellular space [GO:0005615]; platelet alpha granule [GO:0031091]; platelet alpha granule lumen [GO:0031093]; Weibel-Palade body [GO:0033093]; chaperone binding [GO:0051087]; collagen binding [GO:00…	chaperone binding [GO:0051087]; collagen binding [GO:0005518]; identical protein binding [GO:0042802]; immunoglobulin binding [GO:0019865]; integrin binding [GO:0005178]; protease binding [GO:0002020]; protein N-terminus binding [GO:0047485]	GO:0002020; GO:0005178; GO:0005518; GO:0005576; GO:0005615; GO:0005783; GO:0007155; GO:0007596; GO:0007599; GO:0009611; GO:0019865; GO:0030168; GO:0031012; GO:0031091; GO:0031093; GO:0031589; GO:0033093; GO:0042802; GO:0047485; GO:0051087; GO:0062023; GO:0070062; GO:1902533	collagen-containing extracellular matrix [GO:0062023]; endoplasmic reticulum [GO:0005783]; extracellular exosome [GO:0070062]; extracellular matrix [GO:0031012]; extracellular region [GO:0005576]; extracellular space [GO:0005615]; platelet alpha granule [GO:0031091]; platelet alpha granule lumen [GO:0031093]; Weibel-Palade body [GO:0033093]
P25311	P25311	ZA2G_HUMAN	Zinc-alpha-2-glycoprotein, Zn-alpha-2-GP, Zn-alpha-2-glycoprotein	AZGP1 ZAG ZNGP1	298	FUNCTION: Stimulates lipid degradation in adipocytes and causes the extensive fat losses associated with some advanced cancers. May bind polyunsaturated fatty acids.	antigen processing and presentation of endogenous peptide antigen via MHC class Ib [GO:0002476]; cell adhesion [GO:0007155]; detection of chemical stimulus involved in sensory perception of bitter taste [GO:0001580]; negative regulation of cell population proliferation [GO:0008285]; retina homeostasis [GO:0001895]	collagen-containing extracellular matrix [GO:0062023]; external side of plasma membrane [GO:0009897]; extracellular exosome [GO:0070062]; extracellular region [GO:0005576]; extracellular space [GO:0005615]; nucleus [GO:0005634]; protein transmembrane transporter activity [GO:0008320]; ribonuclease activity [GO:0004540]; antigen processing and presentation of endogenous peptide antigen via MHC cla…	protein transmembrane transporter activity [GO:0008320]; ribonuclease activity [GO:0004540]	GO:0001580; GO:0001895; GO:0002476; GO:0004540; GO:0005576; GO:0005615; GO:0005634; GO:0007155; GO:0008285; GO:0008320; GO:0009897; GO:0062023; GO:0070062	collagen-containing extracellular matrix [GO:0062023]; external side of plasma membrane [GO:0009897]; extracellular exosome [GO:0070062]; extracellular region [GO:0005576]; extracellular space [GO:0005615]; nucleus [GO:0005634]
